# Supplementary material for: A Vascular Invasion-Related Gene Signature Identifies NUP35 as a Driver of Angiogenesis and Poor Prognosis in Pancreatic Ductal Adenocarcinoma
Source: Biomedicines. 2026 May 30;14(6):1253. doi: 10.3390/biomedicines14061253 (PMC13297405; doi:10.3390/biomedicines14061253)
Supplement: Supplementary file 1 [file biomedicines-14-01253-s001.zip]

Archive with 2 entries (2 files):
- supplementary figure.pdf
- Supplementary_Data.xlsx
