# Supplementary material for: A Vascular Invasion-Related Gene Signature Identifies NUP35 as a Driver of Angiogenesis and Poor Prognosis in Pancreatic Ductal Adenocarcinoma
Source: Biomedicines. 2026 May 30;14(6):1253. doi: 10.3390/biomedicines14061253 (PMC13297405; doi:10.3390/biomedicines14061253)
Supplement: Supplementary file 1 [file biomedicines-14-01253-s001.zip › Supplementary_Data.xlsx]

## Sheet: Data1_VI_positive_vs_normal
Supplementary Data 1: Differential expression results for vascular invasion-positive PDAC tissues versus normal pancreas.
	logFC	AveExpr	t	P.Value	adj.P.Val	B
RPL17	-9.07714	7.55239	-129.549	7.00837e-236	6.6993e-232	528.878
RPS17	-8.41068	7.33007	-111.278	3.14288e-219	1.50214e-215	491.209
EEF1D	-4.61318	7.52737	-84.8953	7.27536e-190	2.31817e-186	424.31
RPS15A	-5.10998	8.37665	-82.7689	3.89469e-187	9.30735e-184	418.071
NDUFA1	3.82127	6.57646	77.898	1.24161e-180	2.37371e-177	403.187
CNPY2	-4.47744	4.32749	-75.8461	8.83855e-178	1.40813e-174	396.654
EIF3C	-5.83648	5.33008	-70.9257	1.21457e-170	1.65859e-167	380.294
RNASEK	-5.55745	4.72445	-69.0243	9.19272e-168	1.09842e-164	373.69
RPL26	-5.24479	8.63976	-68.2148	1.62476e-166	1.72567e-163	370.829
RPS29	-4.20639	9.29638	-67.04	1.10908e-164	1.06017e-161	366.62
SRP19	-3.65601	3.96837	-66.4607	9.11908e-164	7.92448e-161	364.52
KRTCAP2	-5.60262	4.9145	-65.7167	1.39828e-162	1.11385e-159	361.798
RPS23	-3.71767	9.00923	-64.942	2.47074e-161	1.81675e-158	358.935
LSM3	3.09951	2.90534	63.3904	8.53214e-159	5.82562e-156	353.107
LDHB	-5.12998	5.61532	-63.1265	2.3344e-158	1.48764e-155	352.103
ARF6	4.28335	4.2706	63.0213	3.49036e-158	2.08527e-155	351.702
GPKOW	3.39527	3.47626	62.829	7.29443e-158	4.10161e-155	350.967
POMP	3.44107	5.35452	62.2889	5.83981e-157	3.10126e-154	348.892
CHMP4B	3.76745	6.35055	62.0891	1.26567e-156	6.36765e-154	348.12
TIMM23	3.29128	4.67139	61.2636	3.16581e-155	1.5131e-152	344.908
SEPHS2	3.52069	4.82546	61.0911	6.23428e-155	2.83778e-152	344.232
MRPL14	3.71891	4.57242	60.5149	6.06689e-154	2.63606e-151	341.962
NDUFA8	3.14882	4.98303	60.3381	1.22405e-153	5.08727e-151	341.262
SYAP1	3.42968	3.03372	60.1118	3.01331e-153	1.20018e-150	340.363
ECHS1	3.25245	5.97354	59.842	8.85703e-153	3.38657e-150	339.287
YTHDF1	2.98911	4.20637	58.9445	3.29716e-151	1.21221e-148	335.677
PRDX5	3.25053	7.58018	58.894	4.04564e-151	1.43231e-148	335.473
SMS	3.75115	4.56565	58.7468	7.3601e-151	2.51268e-148	334.875
PMVK	3.60076	4.98439	58.7345	7.73572e-151	2.54985e-148	334.826
APEX2	3.53702	2.83563	58.7151	8.37153e-151	2.66745e-148	334.747
BRK1	3.07671	6.60027	58.6973	9.00135e-151	2.77561e-148	334.674
ADO	3.49364	2.25333	58.602	1.32715e-150	3.96445e-148	334.287
SF3B4	3.72408	4.85745	58.5566	1.59723e-150	4.62664e-148	334.102
RALA	3.84957	3.64437	58.5399	1.70975e-150	4.80691e-148	334.034
SLC35F6	3.39276	3.32108	58.5109	1.92457e-150	5.25628e-148	333.916
BAG5	3.39935	2.84008	58.3232	4.14485e-150	1.10057e-147	333.15
ILRUN	3.06661	4.57127	58.2987	4.58306e-150	1.18404e-147	333.05
NDUFA11	-3.91152	5.063	-57.3946	1.90507e-148	4.79226e-146	329.329
ZMAT2	3.20389	5.13731	57.3307	2.4836e-148	6.08736e-146	329.064
NOP10	3.40861	6.37665	57.1693	4.86107e-148	1.16167e-145	328.394
DYNLL2	3.05378	3.75416	57.1331	5.65043e-148	1.31738e-145	328.243
FAM20B	3.38978	3.02312	56.9484	1.22157e-147	2.78024e-145	327.474
PGRMC1	3.56888	5.1838	56.9272	1.33466e-147	2.96697e-145	327.385
SDHA	-3.30989	3.63232	-56.5838	5.6255e-147	1.22214e-144	325.949
PRPF6	3.03993	5.22219	56.5114	7.62792e-147	1.62034e-144	325.645
MRPS10	3.0638	3.77008	56.4309	1.07047e-146	2.22448e-144	325.306
TP53RK	3.27218	2.16481	56.3932	1.25436e-146	2.55116e-144	325.148
EID2	3.41874	2.53255	56.3678	1.39611e-146	2.7803e-144	325.041
TMEM203	2.63543	4.29999	56.3514	1.49613e-146	2.91867e-144	324.972
MTPN	4.0824	4.3522	56.342	1.55706e-146	2.97678e-144	324.932
ZCCHC3	3.22446	2.77059	56.3356	1.59912e-146	2.99726e-144	324.906
RAB22A	3.25345	2.28919	56.2529	2.26732e-146	4.16795e-144	324.557
SMU1	3.06317	2.73608	56.2257	2.54308e-146	4.58666e-144	324.442
HTATSF1	3.04527	4.29323	56.2108	2.7083e-146	4.79419e-144	324.38
FUCA1	4.00174	4.31135	56.0874	4.56351e-146	7.93138e-144	323.858
ICMT	3.3048	3.96915	55.7026	2.33717e-145	3.98947e-143	322.227
OSTF1	3.77812	4.25859	55.5389	4.69669e-145	7.87643e-143	321.53
NDUFS6	3.25681	5.4262	55.5172	5.15362e-145	8.49369e-143	321.438
MICOS10	-3.19291	4.17262	-55.4035	8.37669e-145	1.35717e-142	320.953
ABRAXAS2	3.31959	2.32381	55.3746	9.47998e-145	1.51032e-142	320.829
MRPS35	3.47386	4.35048	55.3535	1.0377e-144	1.62613e-142	320.739
NRBF2	3.2725	3.10659	55.312	1.23924e-144	1.91063e-142	320.561
MRGBP	3.37689	2.61725	55.2077	1.93822e-144	2.94086e-142	320.115
ACTR2	4.02144	5.05112	55.1242	2.77312e-144	4.14192e-142	319.757
PAK2	3.53394	3.5311	55.1092	2.95783e-144	4.34984e-142	319.693
PTTG1IP	3.71582	6.34099	55.0317	4.12637e-144	5.97635e-142	319.36
ERP44	2.47504	4.20374	54.9931	4.8722e-144	6.95125e-142	319.194
YWHAG	3.80118	5.03341	54.8723	8.19908e-144	1.15257e-141	318.674
S100A6	6.74419	8.32037	54.8444	9.24718e-144	1.28107e-141	318.554
SNX12	3.26962	4.19243	54.8143	1.05296e-143	1.43789e-141	318.425
GM2A	4.14464	3.35803	54.8019	1.11078e-143	1.49549e-141	318.371
ERG28	3.51837	3.82996	54.7965	1.13726e-143	1.50987e-141	318.348
ABT1	2.94853	2.937	54.7923	1.15778e-143	1.51518e-141	318.33
PFDN2	3.69169	5.49882	54.7893	1.17296e-143	1.51518e-141	318.317
PDRG1	3.02547	3.04251	54.7815	1.21337e-143	1.54648e-141	318.283
HNRNPA0	3.16992	3.86545	54.7674	1.28965e-143	1.62208e-141	318.222
PBDC1	3.20632	4.02034	54.6147	2.4953e-143	3.09774e-141	317.563
ALG9	-2.75617	2.90328	-54.5683	3.05075e-143	3.73873e-141	317.362
SCCPDH	3.95918	4.19512	54.509	3.94515e-143	4.77364e-141	317.105
UBTD2	3.51146	2.93117	54.4819	4.43692e-143	5.30156e-141	316.988
BMS1	2.75918	2.75813	54.4484	5.13197e-143	6.05636e-141	316.843
DAD1	2.73187	7.2752	54.3545	7.71624e-143	8.99506e-141	316.435
PDZD11	3.0565	4.25301	54.1708	1.71606e-142	1.97637e-140	315.637
MAGEF1	2.87029	4.46571	54.1035	2.30187e-142	2.61947e-140	315.344
CDK5RAP3	-5.40825	5.43999	-54.0524	2.877e-142	3.23544e-140	315.121
VPS18	3.91773	2.5785	54.0327	3.13503e-142	3.48463e-140	315.035
UBE2L3	2.67303	4.44945	54.0258	3.23145e-142	3.55051e-140	315.005
LAPTM4A	3.07232	7.50122	53.9935	3.72052e-142	4.04142e-140	314.864
C5orf15	3.71961	4.41809	53.9608	4.29358e-142	4.6115e-140	314.721
TMSB10	4.94827	9.89006	53.8943	5.74327e-142	6.09999e-140	314.43
VKORC1L1	3.1277	2.93581	53.8722	6.3257e-142	6.64477e-140	314.334
GHITM	2.82201	5.73726	53.8649	6.53183e-142	6.78671e-140	314.302
DESI2	3.32594	2.95841	53.6688	1.54389e-141	1.58689e-139	313.442
CASP3	3.37778	3.20271	53.6316	1.81779e-141	1.84853e-139	313.279
ZDHHC20	3.84818	3.27664	53.6105	1.9945e-141	2.00688e-139	313.187
RALB	3.65022	4.24902	53.5713	2.37041e-141	2.36029e-139	313.014
ZDHHC5	3.01821	4.35193	53.5419	2.69738e-141	2.65817e-139	312.885
TRMT12	3.07854	2.08508	53.5334	2.80033e-141	2.73147e-139	312.848
RPIA	2.60824	3.7124	53.5215	2.95082e-141	2.84918e-139	312.795
VMA21	2.79403	2.73612	53.4894	3.39976e-141	3.24983e-139	312.654
ANP32E	3.91135	3.13137	53.4161	4.69502e-141	4.44354e-139	312.331
SUMO1	2.9614	5.24852	53.372	5.70489e-141	5.34638e-139	312.137
RNF5	2.72976	5.03174	53.3515	6.2435e-141	5.79434e-139	312.047
BPNT1	3.81105	2.8942	53.326	6.98969e-141	6.42447e-139	311.934
C1GALT1C1	3.10441	3.69675	53.3217	7.12422e-141	6.48575e-139	311.915
CCDC71	3.20372	3.03554	53.2271	1.0819e-140	9.75653e-139	311.498
ZNF777	2.76296	2.52167	53.1393	1.59601e-140	1.42582e-138	311.109
APOL1	6.74225	3.95702	53.0897	1.98847e-140	1.75998e-138	310.889
ADPRS	3.3036	3.94307	53.0601	2.26675e-140	1.98788e-138	310.759
PI4K2A	3.39181	2.45503	53.021	2.69688e-140	2.34359e-138	310.585
NDUFS7	-4.22268	3.85231	-52.9141	4.33516e-140	3.73332e-138	310.111
NAGA	3.78287	3.21288	52.8791	5.06617e-140	4.32389e-138	309.955
ENOPH1	2.88274	3.97776	52.8669	5.34765e-140	4.52373e-138	309.901
HMCES	3.33432	3.77094	52.862	5.46539e-140	4.58278e-138	309.879
BLOC1S4	3.43138	2.84863	52.8501	5.76203e-140	4.7895e-138	309.827
TMEM248	2.58173	5.08104	52.7528	8.88725e-140	7.32356e-138	309.394
MARCKSL1	5.6566	5.1457	52.712	1.06626e-139	8.71144e-138	309.212
HMGN4	3.41934	4.57816	52.694	1.15543e-139	9.35999e-138	309.131
RAB14	3.09439	4.48626	52.6627	1.32826e-139	1.06696e-137	308.992
TPRG1L	3.14818	4.95068	52.536	2.33933e-139	1.86347e-137	308.427
ZBTB2	3.01917	2.12085	52.4285	3.78614e-139	2.99105e-137	307.946
RBBP5	2.93096	2.26533	52.3819	4.66401e-139	3.65437e-137	307.737
IFRD1	-3.88548	4.53622	-52.3718	4.88029e-139	3.77773e-137	307.692
BUD13	2.65148	3.15783	52.3709	4.90049e-139	3.77773e-137	307.688
ARL8A	3.09779	4.59049	52.3291	5.91066e-139	4.52e-137	307.501
CMC2	-2.60275	3.2948	-52.311	6.41223e-139	4.86464e-137	307.419
GID8	2.68116	4.06382	52.2984	6.78481e-139	5.10677e-137	307.363
CTSZ	3.74746	6.48818	52.2463	8.57125e-139	6.40098e-137	307.129
MRPL57	2.93468	3.76387	52.2383	8.88753e-139	6.58573e-137	307.093
C16orf91	3.22925	2.89269	52.2036	1.03852e-138	7.63631e-137	306.938
SPTLC2	3.89095	2.56782	52.2008	1.05183e-138	7.67517e-137	306.925
PERP	4.4007	5.07892	52.1837	1.13598e-138	8.22638e-137	306.848
UHMK1	3.4325	3.01138	51.9894	2.72522e-138	1.95867e-136	305.974
PPP3CA	3.82516	3.00717	51.9309	3.54877e-138	2.53155e-136	305.71
CAMK2N1	5.7317	3.70499	51.911	3.88191e-138	2.74868e-136	305.62
TSN	2.69105	4.06682	51.8773	4.51952e-138	3.17662e-136	305.468
POLR3K	3.00684	2.51386	51.8564	4.96856e-138	3.46675e-136	305.374
FTL	3.6644	10.8915	51.8228	5.78317e-138	4.00589e-136	305.222
SH3BGRL3	3.93812	6.94718	51.8001	6.40834e-138	4.407e-136	305.119
GRB2	3.04829	4.68508	51.7354	8.588e-138	5.86377e-136	304.827
SERINC3	3.16264	5.03902	51.6981	1.01713e-137	6.89556e-136	304.658
TOMM34	3.35312	3.97293	51.6287	1.39293e-137	9.37678e-136	304.344
TOMM22	2.63702	4.70823	51.6206	1.44521e-137	9.66067e-136	304.307
APMAP	3.06247	5.22725	51.6003	1.58467e-137	1.05193e-135	304.215
VPS72	2.88536	4.36266	51.5987	1.59609e-137	1.05221e-135	304.208
HMGA1	4.7318	5.2571	51.4774	2.77049e-137	1.81391e-135	303.656
TMEM60	2.78716	3.84565	51.4688	2.88075e-137	1.87327e-135	303.617
KCTD5	3.34477	3.12147	51.3885	4.15157e-137	2.68141e-135	303.252
PAFAH1B2	2.85169	3.85259	51.3832	4.25352e-137	2.72882e-135	303.228
ENDOD1	4.44406	2.66331	51.325	5.54466e-137	3.53342e-135	302.963
S100A16	5.1966	5.77499	51.2664	7.24438e-137	4.58603e-135	302.696
KPNA3	3.50763	2.79041	51.2259	8.71352e-137	5.47977e-135	302.511
MRPL47	3.20156	3.88731	51.1971	9.93735e-137	6.20857e-135	302.38
UBQLN2	3.59311	3.02324	51.1129	1.46073e-136	9.06697e-135	301.995
USP5	2.95745	4.21128	51.0808	1.6919e-136	1.04341e-134	301.848
FBXO28	3.09438	2.50292	51.0252	2.18197e-136	1.33702e-134	301.594
HCCS	3.00509	2.97018	50.9635	2.89581e-136	1.76312e-134	301.311
CHST14	3.69329	3.01723	50.9542	3.02083e-136	1.8276e-134	301.269
MOB1A	3.43344	3.8054	50.9477	3.11227e-136	1.87108e-134	301.239
MAPRE1	3.51913	4.95055	50.9381	3.25245e-136	1.94313e-134	301.195
TCEAL8	2.87161	5.0195	50.8738	4.36961e-136	2.59436e-134	300.9
ZBTB7A	3.46261	3.09089	50.8129	5.77927e-136	3.41013e-134	300.621
CETN2	3.16224	4.33817	50.807	5.93932e-136	3.48307e-134	300.594
CDC5L	2.9769	2.64582	50.7937	6.31419e-136	3.68032e-134	300.532
ZNF629	3.16806	2.30118	50.7859	6.5436e-136	3.79093e-134	300.497
TPMT	3.18153	2.87905	50.7617	7.31584e-136	4.21278e-134	300.385
TIMM22	2.64548	2.40999	50.7342	8.30174e-136	4.75187e-134	300.259
NXT1	3.47496	3.49293	50.7022	9.62023e-136	5.4738e-134	300.112
WASL	3.34694	3.76666	50.6985	9.78611e-136	5.53523e-134	300.095
STK38	3.80721	3.64335	50.6619	1.15835e-135	6.51334e-134	299.926
RNF187	2.56364	5.1695	50.6269	1.3607e-135	7.60639e-134	299.765
ACBD3	3.15549	3.95737	50.6053	1.50359e-135	8.35631e-134	299.665
SFT2D2	3.07419	2.37225	50.5184	2.24497e-135	1.24044e-133	299.265
ALAS1	3.49409	3.9698	50.4497	3.08449e-135	1.69452e-133	298.947
REEP3	4.1071	2.98333	50.4146	3.62812e-135	1.98178e-133	298.785
ATP6V1A	3.0068	3.55401	50.4104	3.6995e-135	2.00929e-133	298.766
NELFB	2.82527	4.93585	50.3849	4.16188e-135	2.24765e-133	298.648
MICU1	2.98906	3.90418	50.2682	7.14682e-135	3.838e-133	298.107
EMC7	2.40818	5.44726	50.2441	7.99443e-135	4.2692e-133	297.995
NSDHL	3.29077	3.26891	50.2249	8.73858e-135	4.64067e-133	297.907
TRMT10C	3.25226	2.89311	50.148	1.2486e-134	6.59414e-133	297.55
C11orf68	2.86515	4.47315	50.108	1.50373e-134	7.89787e-133	297.364
RRP9	3.1897	3.60066	50.1064	1.51497e-134	7.91344e-133	297.357
PRELID3B	3.31182	4.17745	50.1032	1.5377e-134	7.98854e-133	297.342
SLC35C1	3.29227	3.54673	50.0693	1.80031e-134	9.30225e-133	297.184
ARL3	3.23772	2.39025	50.0245	2.21843e-134	1.14011e-132	296.975
PNMA1	4.86072	3.08255	49.9849	2.66654e-134	1.36307e-132	296.792
SUMO3	2.86838	5.02489	49.9198	3.61238e-134	1.83674e-132	296.488
CMTM6	3.87467	4.1198	49.906	3.85285e-134	1.94864e-132	296.424
CENPB	2.99231	5.03105	49.8515	4.96776e-134	2.49931e-132	296.17
KHDRBS1	2.87211	5.17877	49.841	5.21813e-134	2.61152e-132	296.121
GLO1	2.92443	4.86635	49.7646	7.45877e-134	3.71346e-132	295.764
NACC1	3.16022	3.1773	49.7369	8.48775e-134	4.20386e-132	295.634
TAF7	3.03588	5.16249	49.7193	9.21756e-134	4.54179e-132	295.552
GCC1	2.91566	2.32884	49.704	9.89947e-134	4.85277e-132	295.481
AP1S1	3.06962	4.67571	49.7028	9.95703e-134	4.85608e-132	295.475
CKAP4	3.00291	4.96561	49.6872	1.07091e-133	5.19635e-132	295.402
RRAGA	2.87137	5.23858	49.6752	1.13293e-133	5.46952e-132	295.346
OGDH	2.91887	4.51839	49.622	1.45394e-133	6.98404e-132	295.096
RAC1	3.0567	6.59822	49.5958	1.64343e-133	7.85479e-132	294.974
DNASE2	2.84978	4.54011	49.5777	1.78937e-133	8.50972e-132	294.889
VAMP3	3.3114	4.82236	49.5277	2.26222e-133	1.07052e-131	294.655
MARCKS	3.25231	5.12797	49.5175	2.37356e-133	1.11768e-131	294.607
TIPRL	2.94742	3.48798	49.4886	2.71765e-133	1.27343e-131	294.471
LMNB2	3.58329	3.11056	49.4793	2.8398e-133	1.32418e-131	294.427
PTBP3	3.80105	3.46558	49.4674	3.00237e-133	1.39319e-131	294.372
EFNB1	5.26356	3.38943	49.4016	4.09206e-133	1.88966e-131	294.062
TM9SF3	2.97586	5.27078	49.343	5.39139e-133	2.47771e-131	293.787
ALDOA	-5.08139	6.27449	-49.2901	6.91664e-133	3.14872e-131	293.538
PBXIP1	3.39156	5.02453	49.2901	6.91736e-133	3.14872e-131	293.537
EIF2AK1	2.4674	4.88987	49.2794	7.27334e-133	3.2888e-131	293.487
GOT2	2.38306	4.5911	49.2788	7.29391e-133	3.2888e-131	293.484
NUDT19	2.76384	2.22421	49.2367	8.89575e-133	3.99223e-131	293.286
EZR	4.25613	6.46506	49.2265	9.33356e-133	4.16914e-131	293.238
EID1	3.24419	5.71289	49.2173	9.74999e-133	4.33489e-131	293.194
VBP1	2.65214	3.89316	49.1902	1.10753e-132	4.90135e-131	293.067
FAM32A	2.60849	5.33258	49.1423	1.38912e-132	6.11918e-131	292.841
TTC1	2.7237	4.372	49.0695	1.95889e-132	8.58946e-131	292.497
TXN	3.47422	6.81013	49.0651	2.00038e-132	8.73133e-131	292.476
NACA	-2.71359	8.42094	-49.0497	2.15168e-132	9.34903e-131	292.403
MUL1	2.92476	3.90537	49.0011	2.70841e-132	1.17148e-130	292.173
GRN	3.77216	6.55296	48.9207	3.96311e-132	1.70646e-130	291.793
GNA13	3.59849	3.03278	48.9168	4.03758e-132	1.73073e-130	291.774
ETV6	3.06625	2.92932	48.7994	7.04898e-132	3.00809e-130	291.217
PURB	2.8858	2.62992	48.7842	7.57452e-132	3.21799e-130	291.145
TMEM87B	3.26856	3.3119	48.7678	8.19201e-132	3.46493e-130	291.067
ELK3	4.4866	2.78927	48.7585	8.5609e-132	3.60501e-130	291.023
CHIC2	3.45133	3.17151	48.7353	9.56028e-132	4.00277e-130	290.912
PEA15	3.81033	5.46285	48.7346	9.58923e-132	4.00277e-130	290.909
TOR1B	2.82483	3.50104	48.7153	1.05146e-131	4.36995e-130	290.817
PJA1	3.3332	3.30752	48.7035	1.11183e-131	4.60086e-130	290.762
ZNFX1	3.74745	2.70272	48.6898	1.18705e-131	4.89097e-130	290.696
TCTN3	2.40263	4.07812	48.6269	1.6011e-131	6.56862e-130	290.397
CYB5A	-3.20532	6.14027	-48.5675	2.12503e-131	8.68085e-130	290.114
GNAQ	3.35419	3.21581	48.5666	2.13421e-131	8.68125e-130	290.11
FAM220A	2.74023	2.7393	48.5647	2.15413e-131	8.72515e-130	290.1
LIN7C	2.56724	2.76054	48.5612	2.19021e-131	8.83384e-130	290.084
MCM3	3.33272	3.94659	48.5548	2.25781e-131	9.06825e-130	290.053
UTP3	3.11772	3.63367	48.5431	2.38811e-131	9.55142e-130	289.997
EEFSEC	2.46021	3.12907	48.5378	2.44831e-131	9.75141e-130	289.972
CNOT6	3.06757	2.22518	48.5345	2.48741e-131	9.86602e-130	289.957
FDX1	2.47287	3.01844	48.4881	3.10447e-131	1.22627e-129	289.735
SERTAD3	4.10972	3.35712	48.4867	3.1253e-131	1.22941e-129	289.728
TMEM115	2.44995	4.44895	48.4823	3.19149e-131	1.25031e-129	289.707
IL13RA1	3.68805	4.26167	48.4638	3.48649e-131	1.3603e-129	289.619
TMEM14C	2.5464	5.98998	48.4473	3.77243e-131	1.46588e-129	289.54
KDELR1	2.6244	6.7314	48.3931	4.88836e-131	1.89181e-129	289.281
KIF5B	3.26562	4.54876	48.3482	6.06066e-131	2.33604e-129	289.066
SLC30A6	2.46699	2.59837	48.2955	7.79735e-131	2.99337e-129	288.814
RPP25	3.52242	2.77374	48.279	8.4412e-131	3.22758e-129	288.735
DENR	2.62119	3.98912	48.2762	8.55407e-131	3.2577e-129	288.722
DEGS1	3.26019	4.16242	48.2738	8.65086e-131	3.28149e-129	288.711
NDUFB11	2.4896	6.30227	48.2306	1.06454e-130	4.02209e-129	288.503
PSMB5	2.60845	5.90796	48.2132	1.15693e-130	4.35398e-129	288.42
RUNDC1	2.53919	2.58762	48.2071	1.1916e-130	4.46685e-129	288.391
ATP5F1E	3.01519	5.21962	48.1998	1.23389e-130	4.60734e-129	288.356
MZT1	3.41796	2.36503	48.1929	1.2756e-130	4.74455e-129	288.322
C3orf38	2.95726	2.06524	48.1862	1.31731e-130	4.8807e-129	288.29
TXN2	2.19974	5.48985	48.1782	1.36827e-130	5.04993e-129	288.252
NRAS	3.58161	3.06981	48.1597	1.49561e-130	5.49865e-129	288.163
CUL1	2.57787	3.94962	48.1509	1.56006e-130	5.71365e-129	288.121
BAZ1B	2.85593	3.67855	48.1408	1.63753e-130	5.97447e-129	288.073
RPN1	2.63262	6.39538	48.1394	1.64922e-130	5.99425e-129	288.066
ZMPSTE24	3.09435	3.71173	48.127	1.75041e-130	6.33793e-129	288.006
CWC22	2.91036	2.77098	48.1033	1.9612e-130	7.07439e-129	287.892
CRKL	2.85141	3.63575	48.1015	1.97809e-130	7.10849e-129	287.884
SDC1	5.79838	4.60301	48.0761	2.23464e-130	8.00034e-129	287.762
LGALS3BP	4.64415	6.49575	48.0432	2.61755e-130	9.33626e-129	287.604
SGCB	4.09429	2.67919	48.0371	2.69618e-130	9.58095e-129	287.574
VASP	4.12996	4.92637	47.9637	3.83804e-130	1.35881e-128	287.221
KDELR2	2.69836	6.2399	47.9607	3.89362e-130	1.3734e-128	287.207
SMIM15	3.05848	3.93639	47.9503	4.09446e-130	1.43893e-128	287.157
DHPS	-4.07371	3.97894	-47.9478	4.14366e-130	1.45089e-128	287.145
HNRNPH2	2.7346	5.0276	47.9329	4.4518e-130	1.55309e-128	287.073
NOMO2	-4.38161	5.08745	-47.9165	4.81815e-130	1.67479e-128	286.994
AVPI1	3.81444	3.16333	47.9127	4.90887e-130	1.70014e-128	286.975
TGFBRAP1	2.53473	2.6346	47.8838	5.64182e-130	1.94694e-128	286.836
FUNDC1	3.26578	3.02537	47.88	5.74668e-130	1.97599e-128	286.818
TFPT	3.36013	3.06632	47.8413	6.9267e-130	2.3732e-128	286.631
ST14	3.67093	5.81368	47.8174	7.77374e-130	2.6539e-128	286.516
PEX11B	2.85118	4.25293	47.7793	9.34451e-130	3.1788e-128	286.332
AP2B1	3.12504	4.8489	47.7702	9.76129e-130	3.3088e-128	286.288
TRIM32	2.89138	2.07792	47.6551	1.70369e-129	5.75463e-128	285.731
MRPL44	2.86736	3.60497	47.6426	1.81003e-129	6.09229e-128	285.671
SNRPN	-4.08049	3.86527	-47.6374	1.85614e-129	6.22556e-128	285.646
PSAP	3.06281	8.65472	47.6286	1.93724e-129	6.47486e-128	285.603
VAMP7	3.00775	3.48327	47.5565	2.74737e-129	9.15056e-128	285.254
PDCL3	3.05318	3.16077	47.5525	2.8006e-129	9.29545e-128	285.234
NDUFA6	2.46108	5.17962	47.543	2.93253e-129	9.69968e-128	285.188
DNTTIP1	3.53823	3.96164	47.5223	3.24243e-129	1.06877e-127	285.088
WBP4	2.83982	2.37806	47.4935	3.72924e-129	1.22501e-127	284.948
PLEKHB2	2.96561	4.04554	47.4866	3.85567e-129	1.2622e-127	284.915
ARL6IP5	3.44548	5.42144	47.4838	3.90958e-129	1.27548e-127	284.901
TMEM250	3.01174	3.58313	47.476	4.05982e-129	1.31999e-127	284.863
ERLIN1	3.26042	3.46094	47.4621	4.34438e-129	1.40495e-127	284.795
RNF19B	4.09199	3.1721	47.4612	4.36364e-129	1.40495e-127	284.791
FEM1B	3.1803	2.69561	47.4611	4.3652e-129	1.40495e-127	284.791
PTPN1	3.22207	3.62123	47.4576	4.43936e-129	1.42402e-127	284.774
SH3BGRL	3.26865	5.39481	47.4201	5.32768e-129	1.70325e-127	284.591
PYGB	4.2243	4.95669	47.4097	5.60465e-129	1.78583e-127	284.541
KPNA4	2.71464	2.74348	47.3965	5.97435e-129	1.8973e-127	284.477
BRCC3	2.82088	2.73094	47.3725	6.71549e-129	2.12561e-127	284.36
GSR	3.06212	4.24291	47.3712	6.75588e-129	2.13133e-127	284.354
RBM4	-2.98881	4.48183	-47.3584	7.19252e-129	2.26162e-127	284.291
BTBD10	3.10453	2.95089	47.3526	7.39629e-129	2.31807e-127	284.263
SHOC2	2.82355	3.37113	47.3506	7.4702e-129	2.33358e-127	284.254
S100A10	4.87115	7.47647	47.321	8.62795e-129	2.68647e-127	284.109
COQ10B	3.11193	3.33473	47.3065	9.26046e-129	2.87405e-127	284.039
IARS2	2.78835	4.5528	47.3054	9.30913e-129	2.8798e-127	284.034
CSNK2B	-2.72828	5.12066	-47.2988	9.61373e-129	2.96444e-127	284.001
NDUFB8	-3.01556	4.62882	-47.2793	1.05709e-128	3.2491e-127	283.906
NDUFB3	2.82546	5.11957	47.2703	1.10421e-128	3.38305e-127	283.863
AAR2	2.72872	3.8297	47.2459	1.24386e-128	3.79873e-127	283.744
CRK	2.72084	3.9195	47.2338	1.31935e-128	4.01645e-127	283.685
MED29	2.94695	3.9542	47.231	1.33784e-128	4.05982e-127	283.671
GON7	2.67493	2.99149	47.1991	1.56273e-128	4.72727e-127	283.516
CAP1	3.71338	6.06244	47.1899	1.63411e-128	4.92758e-127	283.471
SCAF1	2.85273	4.08716	47.1877	1.65235e-128	4.96691e-127	283.46
ELK1	2.99485	3.37116	47.1763	1.74679e-128	5.23434e-127	283.404
KLHDC3	2.52765	5.2564	47.0917	2.64069e-128	7.88824e-127	282.991
ZBTB22	2.50471	3.14445	47.0884	2.68382e-128	7.99209e-127	282.975
MMGT1	2.90776	3.1127	47.0712	2.91816e-128	8.66293e-127	282.891
TNFRSF21	5.30635	4.1078	47.0587	3.10208e-128	9.18043e-127	282.83
SERTAD1	4.59924	2.84584	47.0562	3.14022e-128	9.26463e-127	282.818
SPTSSA	3.69065	3.57802	47.0444	3.32805e-128	9.78857e-127	282.76
ARL8B	2.6453	4.55048	47.0299	3.57231e-128	1.04748e-126	282.689
BROX	3.07654	3.26398	46.9793	4.57537e-128	1.33749e-126	282.442
TGOLN2	3.20391	5.20188	46.9622	4.97515e-128	1.44992e-126	282.358
PYGO2	2.9063	3.84318	46.9489	5.31083e-128	1.54305e-126	282.293
ATP6V1F	2.59622	6.0872	46.9289	5.85714e-128	1.69662e-126	282.195
MKNK1	-3.23145	5.49221	-46.9004	6.73443e-128	1.94485e-126	282.055
CDYL	3.00233	2.08126	46.8972	6.8438e-128	1.97048e-126	282.039
SRSF8	2.23693	3.97408	46.8795	7.46167e-128	2.14192e-126	281.953
ERH	2.72437	5.65665	46.8633	8.07953e-128	2.31234e-126	281.873
PHF13	3.20967	2.68705	46.8573	8.32268e-128	2.37482e-126	281.843
C4orf3	2.93055	5.23562	46.8519	8.54534e-128	2.4311e-126	281.817
MARVELD1	4.8722	3.30595	46.8458	8.80409e-128	2.49728e-126	281.787
PDCL	3.06188	2.25871	46.8372	9.18256e-128	2.59693e-126	281.745
B4GALT5	4.59559	3.57548	46.8271	9.64943e-128	2.72091e-126	281.696
LIX1L	3.67653	2.44703	46.7774	1.23189e-127	3.46343e-126	281.451
SLC35B2	2.5602	4.8887	46.7433	1.45688e-127	4.08396e-126	281.284
PDCD6	-3.92432	3.57309	-46.7336	1.5277e-127	4.26996e-126	281.236
KRT19	6.81956	6.4912	46.7015	1.78907e-127	4.98593e-126	281.078
RAB20	3.3358	4.40296	46.6735	2.05354e-127	5.70635e-126	280.94
MRFAP1L1	2.56954	4.77864	46.6683	2.10679e-127	5.83733e-126	280.915
GOLPH3	2.89469	5.25355	46.6625	2.16736e-127	5.9878e-126	280.886
RCC2	3.47432	4.2927	46.6517	2.28585e-127	6.29696e-126	280.833
GET3	2.55644	5.32252	46.6256	2.60038e-127	7.14283e-126	280.704
GTF2IRD2B	-2.67082	2.97937	-46.5963	3.00297e-127	8.22505e-126	280.56
NUDT15	2.95328	2.90137	46.5752	3.33277e-127	9.10226e-126	280.456
NUPR1	-5.88477	5.42406	-46.5688	3.4391e-127	9.3659e-126	280.425
RRAS	4.27464	5.16533	46.5396	3.97323e-127	1.07898e-125	280.28
HIBADH	2.5567	4.20604	46.5235	4.30077e-127	1.16462e-125	280.201
SPRYD7	2.50796	2.04888	46.5172	4.43761e-127	1.19713e-125	280.17
TAF13	2.91259	3.87725	46.5168	4.44586e-127	1.19713e-125	280.168
BCAS2	2.85898	4.21634	46.5097	4.60479e-127	1.23644e-125	280.133
TOR3A	2.61825	4.03519	46.5015	4.79406e-127	1.28365e-125	280.093
RHNO1	2.8127	2.98198	46.4872	5.14416e-127	1.37355e-125	280.022
NDUFB6	2.47746	4.41041	46.484	5.22656e-127	1.39166e-125	280.006
ORAI1	3.16529	3.10351	46.4675	5.67147e-127	1.50593e-125	279.925
CSTF2T	2.79864	2.95188	46.4527	6.10115e-127	1.61554e-125	279.852
PHF5A	2.48577	4.27382	46.4392	6.52276e-127	1.72241e-125	279.785
TFDP1	2.87728	4.04192	46.4235	7.04884e-127	1.8562e-125	279.707
SH3RF1	3.82588	2.69433	46.3928	8.20345e-127	2.15431e-125	279.556
PSMB3	3.06836	6.1541	46.3844	8.55103e-127	2.23943e-125	279.514
GLE1	2.7074	2.85768	46.3508	1.00992e-126	2.63767e-125	279.348
PRNP	3.67725	4.48487	46.3233	1.15698e-126	3.01351e-125	279.212
RPN2	2.6067	6.77811	46.2833	1.4105e-126	3.66385e-125	279.014
BLOC1S3	2.79937	2.23535	46.275	1.46954e-126	3.80687e-125	278.973
GPATCH3	2.54795	2.51571	46.2705	1.50267e-126	3.88217e-125	278.95
MYL12B	3.25347	7.58719	46.264	1.55224e-126	3.99942e-125	278.918
CCDC22	2.33693	3.36976	46.2291	1.84579e-126	4.743e-125	278.745
PTPRA	2.78022	4.14728	46.2072	2.05747e-126	5.27276e-125	278.636
CLIC1	3.83207	7.24415	46.1992	2.14053e-126	5.47093e-125	278.597
CAB39	2.86651	4.17557	46.1925	2.21325e-126	5.64171e-125	278.563
ARMC1	2.74754	2.96852	46.1919	2.21921e-126	5.64186e-125	278.561
C6orf47	2.69301	3.30124	46.1881	2.26154e-126	5.73423e-125	278.542
INTS5	2.81971	3.02257	46.1813	2.33929e-126	5.91567e-125	278.508
ARMC7	2.91315	2.51316	46.1805	2.34857e-126	5.92348e-125	278.504
PCNA	3.32754	4.86581	46.0931	3.62524e-126	9.1194e-125	278.07
PCBP2	-2.40148	7.23436	-46.0864	3.74841e-126	9.40447e-125	278.036
CAPZA1	3.00975	5.08621	46.0463	4.57552e-126	1.14496e-124	277.837
CHMP1B	2.97716	3.85109	46.0442	4.62387e-126	1.15404e-124	277.827
DCAF7	2.81686	3.86324	45.9905	6.04149e-126	1.50392e-124	277.559
NDUFA9	-2.87767	3.62612	-45.9841	6.23679e-126	1.5485e-124	277.527
TBCC	2.88537	3.51487	45.8978	9.58948e-126	2.37476e-124	277.097
CAVIN1	4.74985	5.09213	45.8949	9.72825e-126	2.4029e-124	277.083
AKIRIN2	2.74414	3.62339	45.8727	1.08637e-125	2.67645e-124	276.972
ARMT1	3.15745	2.35052	45.8116	1.47389e-125	3.62182e-124	276.667
IWS1	2.42902	3.7796	45.7544	1.96243e-125	4.80997e-124	276.381
COIL	2.34735	2.60434	45.7403	2.10532e-125	5.147e-124	276.311
STAU1	2.70372	5.21614	45.7215	2.31239e-125	5.63881e-124	276.217
MFSD14B	3.02261	3.76519	45.7133	2.40979e-125	5.86138e-124	276.176
SAP130	2.53505	2.67364	45.6708	2.98069e-125	7.23158e-124	275.963
NDUFS5	2.7238	7.50735	45.6635	3.09146e-125	7.48132e-124	275.927
UQCRB	-2.12588	6.33369	-45.6497	3.3139e-125	7.99938e-124	275.857
ALDH1B1	3.83248	3.07184	45.6399	3.47923e-125	8.37733e-124	275.808
UNG	2.81598	3.43648	45.639	3.49597e-125	8.39649e-124	275.804
ILF2	2.44408	6.1033	45.6124	3.99306e-125	9.56632e-124	275.671
POLDIP2	1.88352	5.59238	45.6114	4.01464e-125	9.59398e-124	275.665
ZER1	2.4579	3.97428	45.6105	4.03173e-125	9.6108e-124	275.661
PIP4K2C	2.77818	4.03334	45.564	5.09011e-125	1.21036e-123	275.428
CSE1L	2.82588	4.07348	45.5466	5.55601e-125	1.31786e-123	275.34
SYK	3.36234	3.03083	45.5349	5.8923e-125	1.39417e-123	275.282
LRRC42	3.29348	3.48724	45.5325	5.96382e-125	1.40761e-123	275.27
EIF3E	-2.8543	6.29379	-45.5181	6.40911e-125	1.50898e-123	275.198
NDRG3	2.79898	3.47675	45.4939	7.23856e-125	1.70008e-123	275.076
PAK1IP1	3.01094	2.90161	45.4845	7.58906e-125	1.77804e-123	275.029
TNPO3	2.80534	3.57405	45.4831	7.64229e-125	1.78613e-123	275.022
FAM114A1	3.00963	3.7452	45.4818	7.69237e-125	1.79345e-123	275.015
ZNF703	4.37822	3.33905	45.407	1.12025e-124	2.60548e-123	274.639
TRIM26	2.6055	3.85358	45.4063	1.124e-124	2.60783e-123	274.636
DPH3	2.84828	2.33775	45.3955	1.18669e-124	2.74663e-123	274.582
RPL39	-2.96388	9.27236	-45.3898	1.22168e-124	2.82078e-123	274.553
PGD	3.03745	4.81331	45.3625	1.40114e-124	3.22735e-123	274.415
GPX1	3.80285	6.86601	45.342	1.55332e-124	3.56928e-123	274.312
TMEM185B	2.91316	2.83398	45.3224	1.71483e-124	3.93096e-123	274.213
SLBP	2.90171	4.2587	45.292	1.99902e-124	4.57144e-123	274.06
MRPS21	2.72697	5.29799	45.2755	2.17157e-124	4.95418e-123	273.977
C9orf64	3.28922	2.25044	45.2416	2.57728e-124	5.86576e-123	273.806
RAB10	3.13455	4.94796	45.2022	3.14313e-124	7.13662e-123	273.608
EDEM2	2.50993	4.48652	45.2	3.17813e-124	7.199e-123	273.596
HLA-DRB1	6.44365	5.89685	45.1937	3.28137e-124	7.41528e-123	273.564
DOLK	2.68726	3.10226	45.1809	3.50082e-124	7.89253e-123	273.5
HECA	3.11306	2.53794	45.1685	3.72594e-124	8.3803e-123	273.437
PPT1	3.22861	4.84264	45.157	3.94986e-124	8.86308e-123	273.379
GTF3C6	2.87559	5.04433	45.1369	4.37104e-124	9.7852e-123	273.278
PEF1	2.46385	4.94964	45.1336	4.44475e-124	9.92696e-123	273.261
BCAP31	1.97573	6.68759	45.1187	4.79369e-124	1.06813e-122	273.185
ERAL1	2.19899	4.30774	45.1133	4.92676e-124	1.09523e-122	273.158
PLCB3	3.67907	3.17707	45.0623	6.37445e-124	1.41377e-122	272.9
TICAM1	3.71745	3.30052	45.0389	7.17808e-124	1.58832e-122	272.782
CCDC51	3.0477	2.09847	45.0372	7.23689e-124	1.59763e-122	272.774
XRCC6	2.41863	6.41792	45.0158	8.06856e-124	1.77713e-122	272.665
PPP1R8	2.63825	3.5945	44.9987	8.7951e-124	1.9327e-122	272.579
NBDY	3.03942	3.53866	44.9893	9.22469e-124	2.02245e-122	272.531
NBL1	5.18415	5.05126	44.976	9.8673e-124	2.15839e-122	272.463
TRAF3IP1	2.7682	2.11921	44.9737	9.98513e-124	2.17917e-122	272.452
FH	2.26094	4.74252	44.9692	1.02129e-123	2.22381e-122	272.429
ABHD17C	4.4285	2.9278	44.9581	1.08074e-123	2.34792e-122	272.372
PLEKHF2	3.17543	2.66979	44.9567	1.08816e-123	2.35867e-122	272.366
PANX1	3.79837	2.31039	44.9429	1.16715e-123	2.52417e-122	272.296
SETD1A	2.39887	2.78655	44.9355	1.21185e-123	2.61491e-122	272.258
ZCCHC17	2.263	3.5956	44.9161	1.33731e-123	2.87913e-122	272.159
KLF5	5.31559	3.72005	44.869	1.69811e-123	3.64769e-122	271.921
RBM42	2.84561	5.00761	44.8569	1.80525e-123	3.86915e-122	271.859
RMND5A	2.76409	3.03758	44.8443	1.92483e-123	4.11621e-122	271.795
DDAH1	2.97957	4.01107	44.8264	2.10795e-123	4.49774e-122	271.704
ZBTB33	2.88289	2.14696	44.8118	2.26986e-123	4.83243e-122	271.63
WDR82	2.95015	4.18818	44.7943	2.48189e-123	5.27209e-122	271.541
FEN1	3.74075	2.52885	44.7782	2.69334e-123	5.70857e-122	271.459
EIF2S2	2.35604	5.19209	44.7667	2.8561e-123	6.04014e-122	271.401
TMEM127	2.67698	4.45746	44.7485	3.13252e-123	6.6101e-122	271.308
TM9SF4	2.51334	4.44685	44.7432	3.21783e-123	6.77515e-122	271.281
PPP6C	2.3341	3.95212	44.7283	3.47149e-123	7.29318e-122	271.205
MRPL50	2.66691	2.82868	44.7025	3.95777e-123	8.29324e-122	271.074
PLEK2	5.1034	3.30568	44.7022	3.96486e-123	8.29324e-122	271.073
UBE2M	2.61357	5.07119	44.6992	4.02547e-123	8.40163e-122	271.057
TIMM8B	2.3869	4.4806	44.6786	4.47193e-123	9.31311e-122	270.952
SCFD1	-2.22617	3.91124	-44.6549	5.04562e-123	1.0485e-121	270.832
PIGU	2.7512	3.17339	44.6493	5.19068e-123	1.07631e-121	270.803
PSMD10	2.56371	3.80356	44.6446	5.3157e-123	1.09984e-121	270.779
SDC4	4.11291	6.36302	44.636	5.55416e-123	1.1467e-121	270.735
VAMP8	2.62974	7.08539	44.632	5.66814e-123	1.16771e-121	270.715
NDUFB9	-2.56395	5.48013	-44.6222	5.95816e-123	1.22482e-121	270.665
KIAA0232	3.02722	2.41082	44.6171	6.11763e-123	1.2549e-121	270.639
TGS1	2.78456	2.07201	44.5985	6.72445e-123	1.37643e-121	270.544
PLS3	3.79015	4.64962	44.5919	6.95638e-123	1.42086e-121	270.51
GPR107	2.67836	3.57788	44.5877	7.105e-123	1.44812e-121	270.489
TK1	4.66927	2.65859	44.5782	7.45875e-123	1.51698e-121	270.441
KIF3B	2.46028	3.95721	44.5561	8.34734e-123	1.6941e-121	270.328
TSPAN1	6.91235	3.72781	44.5334	9.37629e-123	1.8989e-121	270.212
DENND6A	2.92187	2.22344	44.5265	9.71269e-123	1.96287e-121	270.177
TOP1	3.12117	4.27896	44.5111	1.05049e-122	2.11848e-121	270.098
FAM222B	2.98397	2.72812	44.4907	1.16591e-122	2.3463e-121	269.994
GOLGA8B	-4.54521	5.76567	-44.4455	1.46908e-122	2.95019e-121	269.763
SLC31A1	2.67246	3.01325	44.4369	1.53479e-122	3.07569e-121	269.719
HNRNPAB	2.95446	5.58176	44.4357	1.54452e-122	3.08871e-121	269.713
EXOC2	2.66852	2.36978	44.4167	1.70217e-122	3.39688e-121	269.615
KLHL12	2.45504	3.49262	44.4127	1.73777e-122	3.46069e-121	269.595
CDCP1	4.17154	3.01422	44.4014	1.84132e-122	3.65928e-121	269.537
DOLPP1	2.72568	3.07153	44.3655	2.21205e-122	4.38692e-121	269.353
DYRK2	3.21996	2.23739	44.3585	2.29254e-122	4.53714e-121	269.318
AMMECR1L	2.53077	2.93422	44.3454	2.45228e-122	4.84324e-121	269.25
ATXN7L3B	2.6316	3.74324	44.3196	2.79925e-122	5.51712e-121	269.118
PLBD2	2.70743	4.08509	44.3133	2.89004e-122	5.68434e-121	269.086
MMP14	5.04219	5.70161	44.2816	3.40161e-122	6.6768e-121	268.923
TMEM109	2.73734	5.72583	44.2767	3.48807e-122	6.83247e-121	268.898
GNS	3.44147	4.44614	44.2369	4.277e-122	8.3607e-121	268.694
DCAF12	2.764	3.5191	44.2267	4.5064e-122	8.79115e-121	268.642
FMOD	4.34188	4.01825	44.226	4.52398e-122	8.80749e-121	268.638
ADIPOR1	2.19236	5.58223	44.2155	4.77495e-122	9.27719e-121	268.584
CHCHD1	2.35304	4.44405	44.1893	5.46165e-122	1.05898e-120	268.449
VDAC1	2.72677	6.18064	44.1492	6.71003e-122	1.2984e-120	268.244
RHOG	3.23755	4.73776	44.1147	8.01464e-122	1.54772e-120	268.066
S100A11	5.18823	8.34214	44.0974	8.75827e-122	1.68791e-120	267.977
MAD2L1BP	2.61652	3.51953	44.0677	1.02074e-121	1.96322e-120	267.824
SPTY2D1	2.92259	2.28263	44.022	1.29141e-121	2.47861e-120	267.589
INIP	2.72139	2.18771	44.0216	1.29389e-121	2.47861e-120	267.587
CCDC6	2.80625	3.80949	44.0171	1.32474e-121	2.53263e-120	267.563
MGAT5	3.15954	3.07331	44.0021	1.43126e-121	2.73082e-120	267.486
GNPDA1	2.95175	3.25718	43.997	1.46879e-121	2.79684e-120	267.46
EFNA4	3.87926	2.5214	43.9935	1.49585e-121	2.84271e-120	267.442
FKBP11	-3.02918	5.9013	-43.9628	1.752e-121	3.32288e-120	267.284
AIP	2.611	5.25014	43.9585	1.79192e-121	3.39186e-120	267.261
BNIP3L	3.45184	3.96391	43.9499	1.87246e-121	3.53732e-120	267.217
CDKN1B	2.70382	4.22376	43.9433	1.93774e-121	3.65343e-120	267.183
STK4	3.05538	2.19632	43.9308	2.06719e-121	3.88983e-120	267.118
AKIRIN1	2.95247	3.9552	43.9051	2.35974e-121	4.43158e-120	266.986
ALYREF	2.83097	4.65479	43.8946	2.49076e-121	4.66846e-120	266.932
RCOR1	3.24589	2.6276	43.8756	2.7479e-121	5.14035e-120	266.834
NDFIP1	2.16263	4.90425	43.8611	2.96118e-121	5.5285e-120	266.759
SDR39U1	-3.45981	3.93546	-43.821	3.64404e-121	6.79014e-120	266.551
FLYWCH2	2.93304	3.54158	43.809	3.87789e-121	7.21183e-120	266.489
SLC17A5	3.27486	2.93323	43.7986	4.09069e-121	7.5928e-120	266.436
TTYH3	4.50358	3.54073	43.7942	4.18479e-121	7.74538e-120	266.413
LRRC8A	3.89973	4.1963	43.794	4.1891e-121	7.74538e-120	266.412
RPA2	2.94196	4.0909	43.7849	4.39269e-121	8.10612e-120	266.364
PET100	-3.09142	3.01866	-43.7843	4.40636e-121	8.11568e-120	266.361
SOCS6	3.0981	2.30155	43.7831	4.43361e-121	8.15016e-120	266.355
PTPRJ	3.21676	2.41687	43.7486	5.30052e-121	9.72509e-120	266.177
SF3B6	2.58834	5.56948	43.6914	7.1256e-121	1.30486e-119	265.881
NQO1	5.80623	3.73531	43.6873	7.27897e-121	1.33039e-119	265.859
ZFPL1	-2.52729	3.26892	-43.6589	8.43421e-121	1.5386e-119	265.712
ELOB	2.47512	7.1755	43.6441	9.1085e-121	1.65844e-119	265.635
OTUD1	2.90382	2.44353	43.6202	1.03111e-120	1.87384e-119	265.511
ATAD1	2.58202	3.35203	43.6127	1.07195e-120	1.94435e-119	265.472
HLA-E	3.81759	7.30538	43.5938	1.18232e-120	2.14049e-119	265.374
ZBED1	2.63218	4.07932	43.5727	1.31891e-120	2.38327e-119	265.265
PPP1CB	2.99165	5.13752	43.5677	1.35346e-120	2.44107e-119	265.239
ITM2C	3.44598	5.67447	43.5609	1.40231e-120	2.52441e-119	265.203
RBM18	2.82149	2.24412	43.5423	1.54436e-120	2.77492e-119	265.107
GOLGA5	2.47697	4.34079	43.5391	1.57028e-120	2.81619e-119	265.09
DSG2	3.98741	4.15394	43.5358	1.59764e-120	2.85989e-119	265.073
CUEDC2	2.34579	5.11704	43.5193	1.74072e-120	3.11019e-119	264.987
GPR89A	-2.11012	2.40125	-43.5155	1.77579e-120	3.16693e-119	264.967
CREBL2	2.93407	3.81422	43.5116	1.81206e-120	3.2256e-119	264.947
GNG12	3.64859	4.15963	43.507	1.85603e-120	3.29773e-119	264.923
FASTKD5	2.94501	2.02998	43.5062	1.86377e-120	3.30535e-119	264.919
AAGAB	2.28059	3.79434	43.4852	2.07861e-120	3.67953e-119	264.81
BTBD1	2.89325	3.68017	43.4737	2.20607e-120	3.89794e-119	264.75
LAMP1	2.16705	6.33035	43.4621	2.34316e-120	4.13253e-119	264.69
PSMB2	2.36064	4.59918	43.4489	2.51018e-120	4.41893e-119	264.621
PHF23	2.82532	3.59279	43.4468	2.53859e-120	4.46074e-119	264.61
PFDN1	2.36357	4.54539	43.4251	2.842e-120	4.98472e-119	264.497
GALNT1	3.10537	3.85575	43.4218	2.89137e-120	5.06201e-119	264.48
C5orf51	2.77968	2.38035	43.3966	3.29628e-120	5.76035e-119	264.349
CXCL16	4.1761	4.40736	43.3871	3.46375e-120	6.04197e-119	264.299
ABI1	2.84477	3.93215	43.3847	3.50636e-120	6.10515e-119	264.287
PRUNE1	2.56085	3.09428	43.3788	3.61552e-120	6.28377e-119	264.256
JOSD1	2.8099	4.29816	43.3732	3.72265e-120	6.45822e-119	264.227
RTL8C	3.21311	5.75105	43.3675	3.83559e-120	6.64211e-119	264.197
RNF139	2.72526	3.26321	43.3541	4.1126e-120	7.10892e-119	264.127
TMEM63B	2.79101	3.48614	43.3514	4.17158e-120	7.19786e-119	264.113
PEX14	2.32382	3.00046	43.3431	4.3559e-120	7.50235e-119	264.07
ECHDC2	-3.1342	5.92139	-43.3355	4.53236e-120	7.79224e-119	264.03
ECD	2.35414	3.16768	43.3292	4.68343e-120	8.03751e-119	263.997
HSD17B10	2.47478	5.74755	43.3255	4.77408e-120	8.17839e-119	263.978
SKIL	4.1491	2.72872	43.3105	5.16156e-120	8.82635e-119	263.9
BAK1	3.06501	3.39448	43.2871	5.83452e-120	9.95932e-119	263.777
TRIM21	3.33958	3.15195	43.2738	6.25224e-120	1.06533e-118	263.708
FARSA	2.29371	4.75385	43.2403	7.44719e-120	1.26669e-118	263.533
SNX9	3.02468	4.18107	43.2379	7.54216e-120	1.28056e-118	263.521
SNX4	2.6903	3.63579	43.2124	8.61614e-120	1.46031e-118	263.388
TMEM167B	2.64182	3.80272	43.2052	8.94491e-120	1.51335e-118	263.35
MTA2	2.51118	4.56668	43.2013	9.13102e-120	1.54211e-118	263.33
SLC25A43	2.97698	2.51913	43.1749	1.04809e-119	1.76696e-118	263.192
CPSF3	2.46208	3.3129	43.1657	1.09966e-119	1.85064e-118	263.144
STMP1	2.36705	3.60731	43.1	1.5514e-119	2.60629e-118	262.799
NCAPD2	3.03084	2.97455	43.0941	1.59971e-119	2.68275e-118	262.769
BPGM	3.12373	2.7538	43.0367	2.16058e-119	3.61698e-118	262.468
SDC3	3.951	2.81302	43.0302	2.23562e-119	3.73606e-118	262.434
DPY19L1	3.49893	2.36865	43.0213	2.34203e-119	3.90705e-118	262.387
CMPK1	2.73826	5.7396	43.0091	2.49736e-119	4.15894e-118	262.323
B3GALT6	2.72345	3.21378	42.9913	2.74121e-119	4.55708e-118	262.23
PSMC4	2.83443	5.09245	42.9746	2.99205e-119	4.96545e-118	262.142
ARF3	2.72426	4.90947	42.9695	3.07309e-119	5.0911e-118	262.116
POLR3F	2.19784	2.16867	42.9624	3.1913e-119	5.2778e-118	262.078
EIF2AK2	3.18235	2.3746	42.9541	3.3319e-119	5.50079e-118	262.035
MAL2	3.86154	5.00609	42.9402	3.58431e-119	5.90732e-118	261.962
RPS6KA4	3.21856	3.72707	42.9337	3.71023e-119	6.10432e-118	261.927
UBAP1	3.00123	4.34143	42.9063	4.28453e-119	7.03709e-118	261.783
JUP	3.80274	5.92786	42.9023	4.37459e-119	7.17267e-118	261.762
MYOF	4.8095	3.41858	42.9015	4.39204e-119	7.18896e-118	261.758
FSCN1	5.31555	3.1512	42.8956	4.53156e-119	7.39696e-118	261.727
SEZ6L2	3.12943	4.25173	42.8955	4.53459e-119	7.39696e-118	261.726
SF3A3	2.37398	4.23501	42.8927	4.59981e-119	7.49055e-118	261.712
STT3B	2.30263	5.21642	42.8777	4.97825e-119	8.09305e-118	261.633
TGFBR1	3.9547	2.87578	42.8682	5.23414e-119	8.49459e-118	261.583
HINT3	2.51502	3.23711	42.8592	5.48605e-119	8.88832e-118	261.536
DNAAF2	2.51553	1.98703	42.8491	5.7857e-119	9.35795e-118	261.483
SAE1	2.61066	4.48118	42.84	6.06951e-119	9.80041e-118	261.435
HDGF	2.76293	6.37202	42.8325	6.31518e-119	1.01799e-117	261.395
YPEL5	2.47859	4.92532	42.8157	6.89581e-119	1.10972e-117	261.307
BRAP	2.48083	2.33091	42.8096	7.1234e-119	1.14441e-117	261.275
WIPF2	2.56402	3.07607	42.8029	7.37635e-119	1.18306e-117	261.24
LXN	3.70542	3.60399	42.7916	7.83055e-119	1.25381e-117	261.18
UBLCP1	2.51327	3.56511	42.78	8.32363e-119	1.33053e-117	261.119
THAP11	2.3383	3.76056	42.7752	8.53795e-119	1.36251e-117	261.094
HTRA3	6.37675	3.3644	42.7719	8.68451e-119	1.38359e-117	261.076
CHCHD4	2.26415	2.79218	42.7659	8.96323e-119	1.4239e-117	261.045
SF3B5	2.32191	6.66679	42.7658	8.96737e-119	1.4239e-117	261.044
HLA-DRA	6.1363	6.76282	42.7379	1.03917e-118	1.64733e-117	260.897
ARFIP1	3.03795	3.1768	42.7288	1.08976e-118	1.72468e-117	260.849
FAM118B	2.59979	2.46598	42.7207	1.13766e-118	1.79751e-117	260.806
TPT1	-2.15701	10.7938	-42.71	1.20331e-118	1.8981e-117	260.75
ISLR	6.30292	3.98725	42.7093	1.20787e-118	1.90215e-117	260.747
SLC2A11	-2.31334	2.99593	-42.7033	1.24701e-118	1.96055e-117	260.715
UQCRFS1	2.18748	4.29427	42.6881	1.35097e-118	2.12052e-117	260.635
COA7	2.73967	2.09935	42.6783	1.42276e-118	2.22953e-117	260.583
COL3A1	7.22339	6.40571	42.6734	1.45947e-118	2.28331e-117	260.557
NCBP2AS2	2.66763	3.96546	42.6362	1.7758e-118	2.77368e-117	260.361
AGPS	2.73374	2.52647	42.6322	1.81453e-118	2.82955e-117	260.339
DNAJC8	2.37725	4.79802	42.6317	1.81884e-118	2.83164e-117	260.337
SLC35A4	2.28054	4.74762	42.5649	2.58802e-118	4.02258e-117	259.984
RNF26	2.53781	3.35634	42.5569	2.70061e-118	4.19076e-117	259.942
ITGB4	4.87432	4.71325	42.5534	2.75037e-118	4.26107e-117	259.923
ITPKB	2.98379	2.21967	42.5488	2.81885e-118	4.36009e-117	259.899
SYPL1	2.82211	5.47207	42.5427	2.91154e-118	4.49619e-117	259.866
BLVRA	2.74034	4.16256	42.5344	3.04087e-118	4.68834e-117	259.823
FANCF	2.547	2.41113	42.5244	3.20723e-118	4.93687e-117	259.77
HK1	3.78658	3.62278	42.4804	4.04653e-118	6.21877e-117	259.537
RAB29	3.02397	2.88362	42.478	4.09939e-118	6.2899e-117	259.524
PELO	3.01079	2.58193	42.476	4.14206e-118	6.34519e-117	259.514
DNAJC5	2.2848	4.54747	42.4666	4.35506e-118	6.6608e-117	259.464
ARL6IP1	3.3028	5.4556	42.4611	4.48338e-118	6.84611e-117	259.435
DGCR2	2.37094	4.95403	42.4585	4.54476e-118	6.92876e-117	259.421
ATP5F1B	2.1467	7.86745	42.4522	4.69809e-118	7.15112e-117	259.388
PUM2	2.30054	4.28759	42.4485	4.791e-118	7.28096e-117	259.368
NFE2L1	2.97037	5.18422	42.4364	5.10928e-118	7.75232e-117	259.304
TMEM50A	2.7671	5.24511	42.4273	5.36077e-118	8.12102e-117	259.256
CTNND1	-2.56428	4.7674	-42.4046	6.04585e-118	9.14435e-117	259.136
PPP4C	2.51515	5.3021	42.396	6.32868e-118	9.55701e-117	259.09
RAB32	4.23025	3.62538	42.3949	6.36442e-118	9.59582e-117	259.084
POP7	2.59143	4.48555	42.3941	6.39183e-118	9.62196e-117	259.08
RLIM	2.8685	2.16641	42.3867	6.64711e-118	9.99052e-117	259.041
HLA-A	4.37686	7.6147	42.3834	6.76626e-118	1.01536e-116	259.023
RNF113A	2.43086	3.79304	42.3791	6.92185e-118	1.03708e-116	259
BGN	5.84707	6.65325	42.3676	7.35711e-118	1.10057e-116	258.939
CHMP5	2.74433	4.79999	42.3556	7.84101e-118	1.17113e-116	258.875
PAF1	2.6024	4.68351	42.3519	7.99543e-118	1.19233e-116	258.856
MRPL18	2.40552	4.89713	42.3489	8.12656e-118	1.21e-116	258.84
NUFIP2	2.90187	3.21719	42.3396	8.53745e-118	1.2692e-116	258.79
CHP1	2.96481	5.08157	42.3332	8.82878e-118	1.31047e-116	258.757
RHBDD2	2.8468	5.44436	42.2933	1.09158e-117	1.61774e-116	258.545
GRK6	2.55002	3.35048	42.2767	1.19191e-117	1.7637e-116	258.457
MAPK6	3.14821	2.55017	42.2686	1.24451e-117	1.83868e-116	258.413
ATL3	2.89054	3.61662	42.2434	1.42277e-117	2.0988e-116	258.279
LEO1	2.95407	2.79728	42.2414	1.43771e-117	2.11758e-116	258.269
RITA1	2.25985	2.84724	42.2282	1.5427e-117	2.26871e-116	258.198
FAM210B	2.60895	4.46503	42.2061	1.73513e-117	2.54778e-116	258.081
GALM	3.10241	3.18701	42.2036	1.7577e-117	2.57697e-116	258.068
DRAP1	2.24508	5.55198	42.1978	1.81268e-117	2.6535e-116	258.037
RTL6	3.03488	2.63176	42.1886	1.90363e-117	2.78239e-116	257.988
TM9SF1	-2.61404	3.57555	-42.1677	2.12763e-117	3.10504e-116	257.877
ABHD10	1.9301	3.3502	42.162	2.194e-117	3.19703e-116	257.846
PFN1	2.90384	7.60252	42.159	2.22826e-117	3.242e-116	257.831
DPYSL2	3.75111	3.30695	42.1505	2.33235e-117	3.38829e-116	257.785
RTF1	2.49431	3.36489	42.1501	2.33713e-117	3.39008e-116	257.783
POGLUT3	3.5185	2.88427	42.1426	2.43161e-117	3.52178e-116	257.743
SERF2	-2.34739	7.79923	-42.1398	2.46837e-117	3.56961e-116	257.728
KBTBD2	2.74937	3.33297	42.1295	2.60842e-117	3.76644e-116	257.673
MOAP1	2.43348	3.79197	42.1291	2.61289e-117	3.76721e-116	257.671
AHR	4.33209	2.74772	42.1178	2.77541e-117	3.99551e-116	257.611
RAB35	2.73082	3.7026	42.0942	3.14835e-117	4.52558e-116	257.485
MFSD5	2.41425	3.99903	42.0909	3.20298e-117	4.59719e-116	257.468
CDK5	2.75471	2.63214	42.079	3.41361e-117	4.89216e-116	257.404
LYPLA2	2.73961	5.2178	42.0764	3.45993e-117	4.95111e-116	257.391
HPF1	2.22603	3.5098	42.0425	4.1462e-117	5.9243e-116	257.209
FBXO34	3.44952	2.88717	42.0407	4.18705e-117	5.97373e-116	257.2
NDUFA10	-1.85388	4.94207	-42.0396	4.21031e-117	5.99796e-116	257.194
THRAP3	2.48195	4.84997	42.0183	4.71863e-117	6.71211e-116	257.08
SLC39A9	2.09115	4.01588	42.0094	4.94884e-117	7.02912e-116	257.032
ISOC1	2.34802	3.42866	42.0005	5.18857e-117	7.35869e-116	256.985
IFT52	2.47236	3.53524	41.9846	5.64714e-117	7.99719e-116	256.9
LNPEP	2.85776	2.04256	41.9778	5.85831e-117	8.28396e-116	256.864
MEPCE	2.60956	4.07517	41.9573	6.53521e-117	9.22748e-116	256.754
SRF	2.97133	3.75085	41.9346	7.37934e-117	1.0404e-115	256.633
CANT1	3.16775	4.16773	41.9245	7.78594e-117	1.09611e-115	256.579
HACD2	2.88388	3.34579	41.9019	8.78503e-117	1.23494e-115	256.458
RGS10	4.70873	2.81195	41.8925	9.23916e-117	1.29687e-115	256.408
CHRAC1	2.6066	3.49553	41.8819	9.77853e-117	1.37057e-115	256.351
DHX29	2.35665	3.02953	41.8585	1.10829e-116	1.55018e-115	256.226
SNRPB	2.85124	5.9594	41.8583	1.10924e-116	1.55018e-115	256.225
ATP5MG	-1.98502	5.61556	-41.8527	1.14309e-116	1.59515e-115	256.195
POLR2K	2.35901	4.49853	41.8093	1.44244e-116	2.00995e-115	255.962
MAP4K4	3.38222	3.58403	41.7822	1.66773e-116	2.3205e-115	255.817
PLIN3	3.53478	4.13148	41.7577	1.90128e-116	2.64162e-115	255.686
SDHAF4	2.67275	2.4209	41.7539	1.94131e-116	2.69332e-115	255.665
CD58	3.87004	2.78696	41.7503	1.97866e-116	2.74116e-115	255.646
PEBP1	2.17569	7.45357	41.7439	2.04729e-116	2.83213e-115	255.612
MFAP1	2.91708	3.69267	41.7409	2.08121e-116	2.8749e-115	255.596
CEBPG	2.88179	3.50326	41.7337	2.16261e-116	2.98303e-115	255.557
TMEM43	3.14466	4.51671	41.7271	2.24095e-116	3.08663e-115	255.522
EHD1	3.13717	3.54865	41.7082	2.47997e-116	3.41094e-115	255.42
CRNKL1	2.48299	2.89459	41.7062	2.50688e-116	3.44299e-115	255.409
GPD2	3.05818	2.49526	41.7012	2.57483e-116	3.53124e-115	255.383
SH3BGRL2	3.40355	3.31323	41.6897	2.73942e-116	3.75159e-115	255.321
TRIM56	2.87024	2.93693	41.6879	2.76499e-116	3.78119e-115	255.311
GMIP	3.30302	2.63872	41.6806	2.87607e-116	3.92749e-115	255.272
GLTP	2.36602	4.02748	41.6768	2.93496e-116	4.00218e-115	255.252
CIAO2B	2.41842	5.78751	41.6653	3.12196e-116	4.25112e-115	255.19
RING1	2.20628	4.955	41.6627	3.16619e-116	4.30521e-115	255.176
XRCC5	2.51031	5.75347	41.6528	3.33904e-116	4.53379e-115	255.123
SUCLG2	2.56639	4.45095	41.646	3.4625e-116	4.69475e-115	255.086
ALKBH5	2.10364	4.85291	41.6436	3.50759e-116	4.74916e-115	255.073
PI4K2B	2.86292	2.52521	41.6347	3.68068e-116	4.97647e-115	255.025
COL1A1	7.28464	6.38466	41.6295	3.78423e-116	5.10924e-115	254.997
EEF1AKNMT	2.47745	3.43047	41.6187	4.00965e-116	5.40596e-115	254.94
CLTB	3.43461	6.01317	41.5955	4.5438e-116	6.11053e-115	254.814
PABPC4	-2.49834	6.93697	-41.5954	4.54502e-116	6.11053e-115	254.814
HPS6	3.08393	2.81491	41.5807	4.91874e-116	6.60369e-115	254.735
UBTD1	3.38304	3.07552	41.5521	5.73914e-116	7.69432e-115	254.581
MRPS26	2.26382	5.08167	41.5502	5.79857e-116	7.76309e-115	254.571
SURF4	2.21828	6.63765	41.5253	6.62871e-116	8.86208e-115	254.437
POGK	2.63225	3.12918	41.5032	7.46736e-116	9.96935e-115	254.318
GNB1	2.61654	5.89906	41.4807	8.42677e-116	1.12345e-114	254.197
TMX4	2.9669	3.10852	41.4504	9.92531e-116	1.32139e-114	254.033
MAPKAPK2	2.60882	5.34868	41.4432	1.03168e-115	1.37161e-114	253.994
FAF2	2.54245	3.61678	41.4403	1.04794e-115	1.39129e-114	253.978
CAPG	4.35421	5.54331	41.41	1.23421e-115	1.63632e-114	253.815
CHSY1	3.91185	2.52345	41.3998	1.30362e-115	1.72594e-114	253.76
PSMC3	2.15634	5.86117	41.3909	1.36807e-115	1.80876e-114	253.712
ARPP19	2.71823	4.21203	41.3905	1.37113e-115	1.81031e-114	253.71
NUCKS1	3.10581	5.06788	41.3887	1.38418e-115	1.82502e-114	253.7
ETF1	2.5	4.68945	41.3779	1.46733e-115	1.93199e-114	253.642
SORT1	2.9821	3.39405	41.356	1.65183e-115	2.17192e-114	253.523
PRXL2B	3.80501	3.2315	41.3386	1.8141e-115	2.38201e-114	253.43
SLC25A11	2.27946	4.37783	41.326	1.94168e-115	2.54602e-114	253.362
UBE2Q2	2.62716	3.52965	41.3	2.23452e-115	2.92599e-114	253.221
PLBD1	3.70898	4.31667	41.2939	2.31001e-115	3.02071e-114	253.188
TMA7	-2.45568	5.75077	-41.2873	2.39323e-115	3.12526e-114	253.152
FKBPL	2.81383	2.07619	41.2502	2.92623e-115	3.81608e-114	252.951
ACTR1A	2.24126	4.9438	41.2283	3.29344e-115	4.2891e-114	252.833
MED18	2.96931	2.56106	41.2259	3.33689e-115	4.33977e-114	252.82
PATL1	2.98597	3.29318	41.2225	3.39867e-115	4.41412e-114	252.801
ATE1	2.99439	2.22789	41.2114	3.60875e-115	4.68061e-114	252.741
PPP3R1	2.19313	3.74982	41.1985	3.8701e-115	5.01278e-114	252.672
ATP9A	3.37764	3.51104	41.1873	4.11176e-115	5.31859e-114	252.611
IGFBP3	6.0568	4.38122	41.1571	4.84462e-115	6.25807e-114	252.447
LGALS3	4.08876	6.53769	41.1457	5.15152e-115	6.64553e-114	252.385
MAGED2	2.66331	5.82464	41.1387	5.35143e-115	6.89411e-114	252.347
SLC39A7	2.03163	6.48844	41.1369	5.40494e-115	6.95368e-114	252.337
PLEC	3.88971	4.79554	41.1317	5.55792e-115	7.14088e-114	252.309
TUFM	1.76903	6.75816	41.1306	5.59113e-115	7.17391e-114	252.303
EIF3F	-2.25751	6.38336	-41.0891	7.00486e-115	8.9758e-114	252.078
BST2	5.31543	5.20752	41.064	8.02493e-115	1.02691e-113	251.942
TRPC4AP	2.04162	5.39121	41.0558	8.39069e-115	1.07228e-113	251.897
GSTO1	2.57598	5.91511	41.0509	8.61605e-115	1.09961e-113	251.871
PGM2	3.08098	2.69707	41.046	8.84855e-115	1.12778e-113	251.844
TMEM33	2.69155	2.93493	41.0414	9.0749e-115	1.15509e-113	251.819
TNFRSF1B	4.50944	2.86416	41.0401	9.13878e-115	1.16167e-113	251.812
CALR	2.65378	7.95094	41.039	9.19141e-115	1.16681e-113	251.806
SOX4	4.40671	3.41096	41.0315	9.57639e-115	1.21407e-113	251.765
KEAP1	2.42576	4.49524	41.0282	9.74542e-115	1.23386e-113	251.748
TEAD3	3.51853	3.39723	41.0271	9.8077e-115	1.2401e-113	251.741
YWHAB	2.61523	5.37582	41.0264	9.84259e-115	1.24287e-113	251.738
LDB1	2.51297	4.45223	41.0236	9.99459e-115	1.2604e-113	251.722
SURF6	2.2072	3.55343	41.0215	1.01106e-114	1.27335e-113	251.711
IFNAR1	2.83755	3.42425	41.0095	1.0792e-114	1.35738e-113	251.646
ABRACL	3.56371	3.85021	40.9941	1.17284e-114	1.47321e-113	251.562
YTHDF2	2.17812	4.35239	40.9924	1.18426e-114	1.48561e-113	251.553
SP2	2.4522	2.93091	40.9757	1.2969e-114	1.62478e-113	251.462
ACTR5	2.40262	2.14537	40.9748	1.30277e-114	1.63e-113	251.457
MAP3K2	2.7273	2.52254	40.9609	1.40536e-114	1.75606e-113	251.381
U2AF1L4	-3.17137	3.13002	-40.9529	1.46766e-114	1.83151e-113	251.338
SH3PXD2A	3.83323	3.04018	40.938	1.59137e-114	1.98329e-113	251.257
KCTD20	3.01928	3.26587	40.9329	1.63669e-114	2.03713e-113	251.229
DEPTOR	3.92115	2.54086	40.9252	1.70655e-114	2.12132e-113	251.187
NFKBIB	2.68664	3.71976	40.9244	1.7136e-114	2.12731e-113	251.183
PPARD	3.21893	3.34986	40.9131	1.82266e-114	2.25976e-113	251.121
PPP1R9B	2.70311	4.01864	40.9092	1.86199e-114	2.30553e-113	251.1
SELENOF	2.37807	6.33679	40.8927	2.03706e-114	2.51905e-113	251.01
DYNLT3	3.34461	3.39845	40.8621	2.40648e-114	2.97204e-113	250.843
LGMN	3.19444	5.07896	40.8596	2.4388e-114	3.00486e-113	250.83
ZNF212	2.28729	2.53231	40.8596	2.43935e-114	3.00486e-113	250.83
RPL37A	-2.48264	10.1266	-40.8537	2.51929e-114	3.09935e-113	250.797
MRPL1	2.23167	3.54322	40.8366	2.76406e-114	3.39609e-113	250.705
ZNF48	2.36342	1.99224	40.8323	2.83099e-114	3.47387e-113	250.681
TDRD7	2.73896	2.40761	40.8201	3.0248e-114	3.70693e-113	250.614
USP1	2.60781	3.17988	40.8105	3.18813e-114	3.9021e-113	250.562
MRFAP1	2.27935	6.79524	40.7963	3.44504e-114	4.21114e-113	250.484
ATP6V0E1	2.22154	6.94601	40.7905	3.55408e-114	4.33467e-113	250.453
RND3	4.40518	2.58116	40.7905	3.55516e-114	4.33467e-113	250.453
HS2ST1	2.86093	2.38172	40.7797	3.77109e-114	4.59208e-113	250.394
PLAU	6.01415	3.28179	40.7661	4.06027e-114	4.93793e-113	250.32
FUNDC2	-2.23354	5.52934	-40.7362	4.7817e-114	5.80791e-113	250.156
RASSF3	2.86225	3.30743	40.7189	5.25626e-114	6.37622e-113	250.062
PCYOX1	3.01915	3.47959	40.7163	5.33131e-114	6.45906e-113	250.047
HEXIM1	2.6571	3.83973	40.7116	5.46802e-114	6.6163e-113	250.022
CTDSPL	3.12045	3.45538	40.7024	5.75119e-114	6.95014e-113	249.972
KIAA2013	2.12343	4.85024	40.6939	6.02485e-114	7.27166e-113	249.925
PSMB6	2.10221	5.89967	40.6913	6.10894e-114	7.36386e-113	249.911
EIF4EBP2	2.32183	4.36797	40.6609	7.21286e-114	8.68359e-113	249.745
ACTB	3.5527	9.67572	40.657	7.37217e-114	8.86078e-113	249.723
SLC25A13	2.5316	3.07899	40.6568	7.37858e-114	8.86078e-113	249.722
SLC10A3	2.84573	4.16388	40.6512	7.60839e-114	9.1253e-113	249.692
STARD7	1.98922	5.08137	40.633	8.40637e-114	1.00697e-112	249.592
PCBP1	-3.83715	5.29643	-40.6193	9.05681e-114	1.08353e-112	249.517
IMMT	1.84519	4.86784	40.6161	9.21811e-114	1.10145e-112	249.5
MRPL15	2.67842	4.34897	40.6117	9.4424e-114	1.12684e-112	249.476
CUL5	2.23719	2.36991	40.6056	9.76426e-114	1.1638e-112	249.442
ABCB10	2.5705	2.29248	40.5976	1.02011e-113	1.21434e-112	249.398
YIPF1	2.5202	4.03187	40.5912	1.05647e-113	1.25607e-112	249.363
ABCF1	2.09947	4.5707	40.5864	1.08436e-113	1.28763e-112	249.337
IER5	4.01666	2.38279	40.5759	1.14851e-113	1.36211e-112	249.28
CNOT11	2.31548	4.5619	40.5608	1.24773e-113	1.47795e-112	249.197
TRUB1	2.7929	2.05592	40.5537	1.29762e-113	1.53514e-112	249.158
ZFP91	2.3714	3.73239	40.5501	1.32338e-113	1.56368e-112	249.138
CD82	3.10938	4.60032	40.5454	1.35743e-113	1.60101e-112	249.112
CXorf38	2.79883	2.22361	40.5453	1.35832e-113	1.60101e-112	249.112
DUSP14	3.13508	2.39637	40.52	1.56076e-113	1.83736e-112	248.973
TOR1A	2.14007	3.70896	40.5118	1.63197e-113	1.91882e-112	248.928
HLA-C	3.92144	7.9865	40.5054	1.69059e-113	1.9853e-112	248.893
ACVR1	3.38083	3.17835	40.5024	1.71809e-113	2.01511e-112	248.877
TRMT2B	2.36039	2.27731	40.5011	1.7306e-113	2.0273e-112	248.869
LGALSL	2.74727	2.08989	40.4963	1.7774e-113	2.07958e-112	248.843
SCFD2	2.79294	2.2192	40.4942	1.79793e-113	2.10102e-112	248.831
ALDH18A1	2.02773	5.02282	40.4843	1.89825e-113	2.21556e-112	248.777
AKAP11	2.98252	2.33293	40.4694	2.05931e-113	2.4006e-112	248.695
STK35	2.51253	2.64344	40.4652	2.10702e-113	2.45323e-112	248.673
GTF2A1	2.94638	2.29869	40.4576	2.19671e-113	2.55455e-112	248.631
MAPK1	2.79105	4.1224	40.4477	2.32012e-113	2.69478e-112	248.576
CBX1	2.64705	4.06126	40.4387	2.43705e-113	2.82716e-112	248.527
SLC44A1	3.41378	3.32848	40.4338	2.50406e-113	2.90137e-112	248.5
RIT1	2.86044	2.74578	40.4332	2.51243e-113	2.90755e-112	248.496
LRRC58	2.73021	2.32786	40.4321	2.52673e-113	2.92056e-112	248.491
CPD	3.17561	3.34082	40.4244	2.63661e-113	3.04388e-112	248.448
MYD88	3.20392	3.86716	40.4115	2.82958e-113	3.26272e-112	248.378
APH1A	2.29755	6.12469	40.4065	2.9084e-113	3.34956e-112	248.35
ZNF830	2.53272	2.92554	40.4024	2.97434e-113	3.42138e-112	248.328
ZNF408	2.80455	2.31394	40.3867	3.2428e-113	3.72571e-112	248.241
HACD3	2.47197	3.87315	40.3813	3.34108e-113	3.83402e-112	248.211
HPRT1	2.57173	4.32333	40.3754	3.45099e-113	3.9554e-112	248.179
MED13	2.46092	2.59089	40.3625	3.70442e-113	4.24079e-112	248.108
XPA	1.93803	3.14137	40.3596	3.76323e-113	4.30295e-112	248.092
NDUFA4	1.88504	5.64052	40.3526	3.91085e-113	4.46641e-112	248.054
CCDC43	1.97589	2.68434	40.3483	4.00583e-113	4.56942e-112	248.03
MEX3D	3.31888	2.46437	40.3292	4.44905e-113	5.06895e-112	247.925
TIMM10	2.62662	4.57121	40.3185	4.71891e-113	5.37001e-112	247.866
RRP1B	2.43172	2.77275	40.2942	5.39311e-113	6.12994e-112	247.732
JPT1	3.85538	4.4284	40.2804	5.82053e-113	6.60789e-112	247.656
ESYT2	2.90093	4.27702	40.2759	5.96585e-113	6.76484e-112	247.631
PRPF19	2.29692	5.47263	40.2742	6.02207e-113	6.82049e-112	247.622
EFL1	2.80296	2.25284	40.268	6.23054e-113	7.04825e-112	247.588
MGME1	2.64365	2.81482	40.2536	6.74621e-113	7.62258e-112	247.508
FBLIM1	2.74194	4.79816	40.2366	7.40589e-113	8.35808e-112	247.415
DDX28	2.87618	2.11296	40.2312	7.63141e-113	8.59862e-112	247.385
PRKCD	2.94557	4.20259	40.2311	7.63702e-113	8.59862e-112	247.384
SPATA2	2.30133	2.45209	40.2253	7.88184e-113	8.86383e-112	247.353
PIP4K2B	2.49216	3.63893	40.2066	8.7391e-113	9.81634e-112	247.249
CORO1C	3.44734	3.70762	40.1997	9.08022e-113	1.01875e-111	247.211
RASA3	3.21191	3.20339	40.199	9.11472e-113	1.02143e-111	247.207
BLZF1	2.84324	2.66467	40.1868	9.74955e-113	1.09129e-111	247.14
NOLC1	2.63077	4.57132	40.1858	9.80149e-113	1.09582e-111	247.134
DGCR6L	2.09888	4.82104	40.1718	1.05869e-112	1.18224e-111	247.057
KRCC1	2.55781	4.10157	40.1701	1.06888e-112	1.19224e-111	247.048
GTF2F2	2.42642	2.92851	40.1507	1.18957e-112	1.3253e-111	246.941
SBNO1	2.47761	1.89166	40.1476	1.21001e-112	1.34651e-111	246.924
TMEM123	3.20009	5.51483	40.1285	1.34465e-112	1.49358e-111	246.818
TXLNA	2.31381	4.32516	40.1284	1.3453e-112	1.49358e-111	246.818
MOB3A	2.95414	3.48905	40.1157	1.44317e-112	1.60038e-111	246.747
UBE2Z	2.34788	4.73441	40.1144	1.45318e-112	1.60961e-111	246.74
GATAD2B	2.23663	2.29211	40.1054	1.5277e-112	1.69019e-111	246.69
GSKIP	2.81076	2.8804	40.103	1.54771e-112	1.71035e-111	246.677
TBC1D25	2.46819	2.41877	40.0912	1.65238e-112	1.82391e-111	246.612
COPS7A	2.19375	4.98905	40.0909	1.65518e-112	1.8249e-111	246.61
EPCAM	3.02404	6.91364	40.0901	1.66222e-112	1.83055e-111	246.606
VAT1	2.89483	5.78921	40.0719	1.83785e-112	2.02164e-111	246.506
PIP4K2A	3.3181	2.62657	40.0696	1.86204e-112	2.04589e-111	246.492
PPP1R15B	2.48233	4.01647	40.0656	1.90282e-112	2.0883e-111	246.471
TRAFD1	2.72636	3.37707	40.0187	2.46696e-112	2.70432e-111	246.211
GOLM1	3.98887	5.36211	40.0078	2.61936e-112	2.86809e-111	246.151
PPP1R11	2.35225	4.97716	40.0054	2.65474e-112	2.90351e-111	246.138
TOMM20	2.25488	6.02175	39.9967	2.78635e-112	3.04396e-111	246.089
ZC3HAV1	2.68255	2.45937	39.9724	3.18655e-112	3.4772e-111	245.955
CXorf56	2.43519	3.06085	39.9691	3.24511e-112	3.53706e-111	245.937
JPT2	2.6564	4.48262	39.9571	3.46915e-112	3.77695e-111	245.87
RRN3	2.47768	3.47655	39.9566	3.47835e-112	3.78266e-111	245.867
SERINC1	3.04549	5.67797	39.9397	3.82003e-112	4.1495e-111	245.773
SLC30A1	3.5523	2.55843	39.9332	3.95969e-112	4.29633e-111	245.738
S100A14	5.84325	4.66848	39.9295	4.04091e-112	4.37722e-111	245.717
EFHD2	2.98864	5.86536	39.9294	4.0434e-112	4.37722e-111	245.717
FAM168B	2.30095	4.36385	39.9273	4.0923e-112	4.42515e-111	245.705
PPM1G	2.27406	5.16862	39.9216	4.22359e-112	4.56195e-111	245.673
DNAJC30	2.07287	2.39615	39.9182	4.30322e-112	4.64272e-111	245.654
IFNGR2	3.06922	4.71625	39.9138	4.40956e-112	4.75208e-111	245.63
ZNF574	2.55547	2.32508	39.9023	4.69912e-112	5.05843e-111	245.566
TMEM242	2.20824	1.93897	39.881	5.28936e-112	5.6874e-111	245.448
FAM120A	2.30429	5.08631	39.8709	5.59263e-112	6.00674e-111	245.392
LYN	3.13817	2.94218	39.8599	5.94472e-112	6.37773e-111	245.331
CHPF2	2.62904	4.21969	39.8414	6.58905e-112	7.06107e-111	245.228
SP1	2.75908	3.82197	39.8361	6.78355e-112	7.26136e-111	245.199
TMEM159	3.44415	3.54182	39.8142	7.66347e-112	8.19408e-111	245.077
CACUL1	2.24299	2.43418	39.812	7.75381e-112	8.28142e-111	245.065
KDELR3	3.69756	3.7313	39.8117	7.77023e-112	8.2897e-111	245.063
RNF25	2.43215	3.68144	39.7978	8.38968e-112	8.94057e-111	244.986
NUDC	1.94369	5.74693	39.7922	8.65773e-112	9.21595e-111	244.955
SELENOI	2.51008	2.13286	39.7853	8.99489e-112	9.5642e-111	244.917
RAD21	2.73537	4.43965	39.7742	9.56479e-112	1.01589e-110	244.855
PNO1	2.60596	2.78352	39.7738	9.58806e-112	1.01723e-110	244.853
KLF16	3.68353	2.53733	39.7686	9.8698e-112	1.04544e-110	244.824
LMAN2L	2.49881	3.33521	39.7685	9.87581e-112	1.04544e-110	244.823
CBFB	2.84797	3.66078	39.7672	9.94537e-112	1.05163e-110	244.816
LMAN2	2.07414	6.78154	39.7544	1.06799e-111	1.12805e-110	244.745
TLCD3A	3.09558	2.87729	39.7503	1.09248e-111	1.15265e-110	244.722
PLGRKT	2.47616	3.19856	39.7463	1.11711e-111	1.17733e-110	244.7
ROCK2	2.78287	2.5677	39.7378	1.17105e-111	1.23283e-110	244.653
PRKAR2A	2.50277	2.80747	39.7247	1.25969e-111	1.32469e-110	244.58
WBP1L	2.8679	3.47201	39.7132	1.34328e-111	1.41103e-110	244.515
CLSTN1	2.54553	5.84179	39.6919	1.51232e-111	1.58686e-110	244.397
TRIM35	2.4514	2.1292	39.6817	1.60031e-111	1.67734e-110	244.34
H3-3A	-2.52417	6.178	-39.671	1.69815e-111	1.77794e-110	244.281
POLE3	2.36241	4.33799	39.6686	1.72114e-111	1.80004e-110	244.267
MFSD6	2.91141	3.22377	39.6647	1.75883e-111	1.83744e-110	244.246
TMED3	-1.96291	5.73662	-39.6623	1.78312e-111	1.86079e-110	244.232
DNAJC3	2.29649	4.53545	39.649	1.91964e-111	2.00107e-110	244.158
FAHD1	2.72525	3.07898	39.6287	2.14992e-111	2.23868e-110	244.045
BAG3	3.55523	4.10531	39.6046	2.45877e-111	2.5575e-110	243.91
WDR89	2.21455	2.00239	39.5958	2.58268e-111	2.68325e-110	243.861
PLAGL2	2.63386	1.97704	39.5956	2.58529e-111	2.68325e-110	243.86
IRF2BP1	2.44455	3.49771	39.5602	3.14964e-111	3.26545e-110	243.663
FAM98B	2.55185	2.11959	39.5545	3.25004e-111	3.36589e-110	243.631
RNF135	2.59536	3.31044	39.5504	3.326e-111	3.44082e-110	243.608
VPS4B	2.52	3.60666	39.528	3.76847e-111	3.89436e-110	243.483
SNRPB2	2.42507	4.12339	39.5112	4.14006e-111	4.27374e-110	243.389
POLDIP3	2.40594	4.67437	39.48	4.92808e-111	5.08171e-110	243.215
RAB31	5.28627	2.94548	39.477	5.01091e-111	5.16156e-110	243.198
PUM1	2.46083	3.96666	39.4633	5.41022e-111	5.56688e-110	243.121
UBA1	2.26969	5.95419	39.4296	6.52976e-111	6.71161e-110	242.933
GALNT10	3.13849	3.04222	39.4143	7.11576e-111	7.30607e-110	242.847
DUSP7	3.21552	2.49493	39.4059	7.45506e-111	7.64624e-110	242.801
EHD2	3.41209	4.7234	39.4007	7.67663e-111	7.86505e-110	242.771
NIF3L1	2.25623	3.36253	39.3926	8.03374e-111	8.22212e-110	242.726
TLNRD1	2.60119	2.86831	39.3843	8.41287e-111	8.60092e-110	242.68
USP10	2.1693	3.85152	39.3799	8.62471e-111	8.80808e-110	242.655
MSL2	2.32157	2.75826	39.3771	8.75988e-111	8.93657e-110	242.639
RNF6	2.57327	3.0681	39.3727	8.98051e-111	9.15189e-110	242.614
NCOA4	2.73841	5.19484	39.3708	9.0758e-111	9.23915e-110	242.604
TUBB4B	3.17322	6.41563	39.3435	1.05719e-110	1.07507e-109	242.451
PPP2R5E	2.63533	2.39902	39.3427	1.06229e-110	1.07911e-109	242.446
GNPAT	2.20662	4.51758	39.338	1.09046e-110	1.10655e-109	242.42
TRAK1	3.07518	3.34817	39.3216	1.19532e-110	1.21168e-109	242.328
EAF1	2.36803	2.25307	39.3174	1.2237e-110	1.23912e-109	242.305
MTG1	-3.16069	2.95877	-39.3119	1.26182e-110	1.27638e-109	242.274
COL5A1	6.16975	3.64735	39.2919	1.41139e-110	1.42616e-109	242.162
SDHAF3	2.38434	3.20068	39.2642	1.64849e-110	1.66399e-109	242.007
PPP4R2	2.45299	3.14478	39.2639	1.65182e-110	1.66558e-109	242.005
SNAPIN	2.43995	4.13552	39.2616	1.67264e-110	1.6848e-109	241.992
FAM174A	2.21341	3.7311	39.2522	1.76326e-110	1.77421e-109	241.939
PARP4	3.39423	3.8217	39.2396	1.89306e-110	1.90281e-109	241.868
PAQR7	2.96309	2.28249	39.2243	2.06263e-110	2.07108e-109	241.782
MOSPD1	2.4537	2.05834	39.224	2.06622e-110	2.07251e-109	241.781
TADA1	2.31991	2.19606	39.2093	2.24414e-110	2.24838e-109	241.698
KCTD12	4.40845	2.99009	39.2091	2.24627e-110	2.24838e-109	241.697
GSTP1	2.78792	8.13816	39.2009	2.35244e-110	2.3522e-109	241.651
SETD3	1.97403	4.18059	39.1928	2.46178e-110	2.45895e-109	241.605
KLHDC10	2.12227	3.20166	39.1912	2.48347e-110	2.47802e-109	241.597
NFIX	2.94765	3.53899	39.1665	2.85375e-110	2.84452e-109	241.457
ADCK2	2.29967	3.20504	39.1629	2.91143e-110	2.899e-109	241.437
NBR1	2.30964	4.47221	39.1605	2.9513e-110	2.93563e-109	241.424
TMEM104	2.43601	2.29413	39.1597	2.96412e-110	2.94533e-109	241.42
CDKN2D	3.43891	2.39473	39.1149	3.81237e-110	3.78426e-109	241.168
UBL4A	2.01894	4.63069	39.1084	3.95629e-110	3.92304e-109	241.131
APOL2	3.51135	3.93371	39.1075	3.9753e-110	3.93782e-109	241.126
SERINC5	3.19124	2.48327	39.105	4.03075e-110	3.9886e-109	241.112
SAYSD1	1.96667	2.92053	39.0921	4.33598e-110	4.28621e-109	241.039
SMARCAL1	2.38849	2.52233	39.0667	5.00201e-110	4.93948e-109	240.896
DBN1	3.30672	4.02364	39.0661	5.01931e-110	4.95146e-109	240.892
RBM12	2.34171	3.2251	39.0537	5.3803e-110	5.30209e-109	240.823
MTMR6	2.48147	2.73938	39.0483	5.5471e-110	5.46084e-109	240.792
RBM15B	2.25473	3.5623	39.047	5.58878e-110	5.49621e-109	240.785
SCAMP3	1.95011	5.37359	39.0404	5.8008e-110	5.69885e-109	240.748
FAM83H	3.3781	3.7255	39.0385	5.86043e-110	5.75153e-109	240.737
AAMP	1.88405	5.90563	39.0345	5.99623e-110	5.87876e-109	240.715
PIGX	2.06282	2.6377	39.0301	6.14504e-110	6.01848e-109	240.69
WBP11	2.52769	3.81703	39.0294	6.16993e-110	6.03668e-109	240.686
CAPN5	4.63997	2.99501	39.0283	6.20834e-110	6.06805e-109	240.68
YTHDF3	2.52771	3.43029	39.0215	6.45045e-110	6.29824e-109	240.641
RNF20	2.37607	3.43465	39.0125	6.78556e-110	6.61869e-109	240.591
ALKBH4	2.31058	2.34263	39.0029	7.16229e-110	6.97904e-109	240.537
LAPTM4B	3.49151	4.87312	38.9929	7.57671e-110	7.37534e-109	240.48
DCP1A	2.5566	2.32684	38.9799	8.15355e-110	7.92876e-109	240.407
CNNM4	2.99816	2.5875	38.9621	9.01491e-110	8.75747e-109	240.307
IRF2	2.85885	3.56483	38.9476	9.78234e-110	9.49334e-109	240.225
SDE2	2.76347	2.5746	38.9282	1.09172e-109	1.05839e-108	240.115
TGIF2	2.21972	3.16318	38.9269	1.0997e-109	1.06505e-108	240.108
TSPAN13	2.41353	5.73277	38.9149	1.17686e-109	1.13862e-108	240.04
CSTB	3.77465	5.10605	38.8957	1.31113e-109	1.26725e-108	239.932
PPP1R2	2.51642	3.69214	38.8841	1.39984e-109	1.35082e-108	239.866
NAA15	2.37426	2.17311	38.884	1.40083e-109	1.35082e-108	239.865
MMP15	3.31246	3.9448	38.8839	1.40183e-109	1.35082e-108	239.865
RIOX1	2.46081	2.14614	38.8832	1.40744e-109	1.35486e-108	239.861
ITGAV	3.6217	4.1368	38.8711	1.50694e-109	1.44918e-108	239.792
RFK	2.63613	3.24159	38.8563	1.63771e-109	1.57335e-108	239.709
TCF20	2.62313	2.59951	38.8426	1.77004e-109	1.69878e-108	239.631
KATNA1	2.19906	2.55626	38.8358	1.83925e-109	1.76343e-108	239.593
ANAPC15	-2.11523	3.25612	-38.8353	1.84465e-109	1.76684e-108	239.59
POLR3A	2.04088	1.88972	38.822	1.98863e-109	1.90284e-108	239.515
RPF1	2.14801	3.95293	38.8153	2.06543e-109	1.97434e-108	239.477
PLEKHO2	4.0598	2.67673	38.8132	2.09054e-109	1.99635e-108	239.465
RPL30	-2.44117	9.17065	-38.8011	2.23773e-109	2.13477e-108	239.397
DTX3L	3.27869	3.57098	38.7896	2.38854e-109	2.27638e-108	239.332
TFB2M	2.33368	3.15814	38.782	2.49376e-109	2.37428e-108	239.288
RBSN	2.07245	2.0624	38.7793	2.53206e-109	2.40836e-108	239.273
ANKMY2	2.36097	2.93998	38.7601	2.82239e-109	2.68183e-108	239.165
BEX3	2.4282	6.15088	38.7515	2.96276e-109	2.81242e-108	239.116
TMEM167A	2.28806	4.36312	38.7482	3.01946e-109	2.8634e-108	239.097
DOK4	2.93951	3.852	38.7337	3.27715e-109	3.10469e-108	239.015
AP3M1	2.00012	3.31543	38.7313	3.32151e-109	3.14359e-108	239.002
RAB5A	2.25953	4.00171	38.725	3.44209e-109	3.25324e-108	238.966
TCN2	3.17881	3.36933	38.7249	3.44417e-109	3.25324e-108	238.965
OCIAD2	3.13385	5.05248	38.7236	3.4694e-109	3.27384e-108	238.958
GNE	3.46266	2.42519	38.7158	3.62613e-109	3.41836e-108	238.914
MAGT1	2.34324	4.40772	38.7143	3.65711e-109	3.44417e-108	238.905
FEM1C	2.75215	2.49398	38.7081	3.78869e-109	3.56457e-108	238.87
CCDC167	2.95458	3.80925	38.6939	4.10721e-109	3.86046e-108	238.789
ERMP1	2.75905	2.53357	38.6932	4.12278e-109	3.87128e-108	238.785
ZHX2	2.61364	3.41904	38.6882	4.24139e-109	3.97875e-108	238.757
ZW10	2.35229	2.75475	38.684	4.34189e-109	4.06903e-108	238.734
SLC44A2	2.68911	5.44321	38.6811	4.41611e-109	4.13454e-108	238.717
TSPAN15	4.15518	4.42959	38.6764	4.53451e-109	4.24123e-108	238.69
NES	4.05393	2.44844	38.6759	4.54813e-109	4.24981e-108	238.687
KPNA6	2.42568	3.22786	38.6731	4.61925e-109	4.31205e-108	238.672
MPZL1	2.77513	4.58436	38.667	4.78134e-109	4.45901e-108	238.637
CNOT8	2.41798	4.03051	38.6614	4.93658e-109	4.5993e-108	238.605
KLC1	-2.89157	3.92306	-38.6562	5.08401e-109	4.73204e-108	238.576
YWHAH	3.03603	5.8883	38.6491	5.29326e-109	4.92201e-108	238.535
ZNF146	2.60785	4.20764	38.6414	5.52953e-109	5.13671e-108	238.492
COPA	2.28418	5.19848	38.6286	5.94726e-109	5.5194e-108	238.419
ABCC1	2.77412	3.0952	38.6258	6.04149e-109	5.60142e-108	238.403
TOMM70	2.16751	3.95999	38.6194	6.26397e-109	5.80206e-108	238.367
RAB28	2.41668	2.90269	38.61	6.60965e-109	6.11632e-108	238.313
MAOB	4.18637	3.05834	38.5944	7.22037e-109	6.675e-108	238.225
DSN1	2.8389	2.08703	38.5851	7.60924e-109	7.0277e-108	238.172
MAIP1	2.27737	2.92615	38.5773	7.95766e-109	7.3424e-108	238.127
PRKCI	3.20244	2.97865	38.5733	8.13696e-109	7.5006e-108	238.105
WWC3	2.7817	2.64575	38.5606	8.7493e-109	8.05728e-108	238.032
NAB2	3.68452	2.78761	38.5534	9.11254e-109	8.38371e-108	237.992
WDR43	2.41118	3.38444	38.548	9.39731e-109	8.6374e-108	237.961
ARF1	1.96854	7.7855	38.5431	9.66291e-109	8.87298e-108	237.933
PHRF1	2.30203	3.40922	38.5402	9.82065e-109	9.00917e-108	237.917
HSDL2	2.28679	3.49689	38.5279	1.05352e-108	9.65538e-108	237.847
TYW1	2.0673	2.62543	38.5272	1.05786e-108	9.68591e-108	237.842
NENF	2.2873	5.66489	38.5248	1.07205e-108	9.8064e-108	237.829
CNST	2.45297	2.16278	38.5223	1.08723e-108	9.93575e-108	237.815
LPGAT1	2.49709	3.48517	38.5177	1.11637e-108	1.01924e-107	237.789
PSME1	2.55224	6.70124	38.507	1.18626e-108	1.08201e-107	237.728
OXSR1	2.60965	3.23829	38.505	1.1999e-108	1.0934e-107	237.716
POLR1A	2.41326	1.91983	38.5006	1.23004e-108	1.11981e-107	237.692
ASF1A	2.25901	2.39386	38.4895	1.31065e-108	1.19205e-107	237.628
UEVLD	2.49253	2.11406	38.4871	1.32808e-108	1.20566e-107	237.615
INAFM2	2.75838	2.75617	38.4871	1.32813e-108	1.20566e-107	237.615
G6PD	2.65296	3.60292	38.4854	1.34124e-108	1.21641e-107	237.605
SLC44A4	5.7834	3.87818	38.4836	1.35522e-108	1.22792e-107	237.595
GOLIM4	3.36063	3.361	38.4832	1.35813e-108	1.22939e-107	237.592
SLK	3.02545	3.63146	38.4795	1.38709e-108	1.25442e-107	237.571
TIMM29	2.15891	3.13887	38.4732	1.43749e-108	1.29877e-107	237.536
TP53BP2	2.61763	3.07203	38.4725	1.44348e-108	1.30294e-107	237.531
FAM168A	2.83985	2.87722	38.4701	1.46371e-108	1.31996e-107	237.518
CLEC11A	4.44199	3.08154	38.4528	1.61501e-108	1.45503e-107	237.419
TAPBP	3.32138	5.4015	38.4263	1.87768e-108	1.69009e-107	237.268
SMG7	2.13415	3.90028	38.404	2.13209e-108	1.91728e-107	237.141
IRF6	3.25153	3.98171	38.3971	2.21808e-108	1.99273e-107	237.102
POFUT1	2.47436	3.37633	38.3943	2.25304e-108	2.02223e-107	237.086
SPINDOC	2.8458	2.63218	38.3767	2.49083e-108	2.23357e-107	236.986
CHMP7	2.1402	3.75961	38.3298	3.25367e-108	2.91489e-107	236.718
EYA3	2.25361	2.28978	38.3227	3.38883e-108	3.03313e-107	236.677
CDR2	2.67672	3.3883	38.3168	3.50501e-108	3.13418e-107	236.644
CUL2	2.16905	2.88879	38.3101	3.64131e-108	3.25302e-107	236.606
PMEPA1	4.55131	5.00892	38.3047	3.75681e-108	3.35307e-107	236.574
SLC9A1	3.33808	3.53962	38.3036	3.77982e-108	3.37045e-107	236.568
ATP6V1E1	2.13269	5.3813	38.2916	4.04741e-108	3.60571e-107	236.5
ISG20L2	2.18369	3.33001	38.2887	4.11507e-108	3.66256e-107	236.483
PDSS2	2.12758	2.32449	38.2869	4.15757e-108	3.69695e-107	236.473
RNF2	2.7268	2.4305	38.2853	4.19554e-108	3.72724e-107	236.464
PEX13	2.408	2.60345	38.276	4.4249e-108	3.92735e-107	236.41
POMGNT2	1.99595	3.26428	38.2697	4.5876e-108	4.06798e-107	236.374
DIP2B	2.81328	2.28324	38.2686	4.61409e-108	4.08768e-107	236.369
UBE2J1	2.2793	4.32898	38.2684	4.62033e-108	4.08942e-107	236.367
SULF2	4.58157	3.64262	38.2678	4.63668e-108	4.1001e-107	236.364
TFCP2	2.49139	3.25725	38.2636	4.74813e-108	4.19477e-107	236.34
PIK3C2B	3.1515	2.25535	38.2599	4.84977e-108	4.2806e-107	236.319
SOD1	2.50317	6.41414	38.2414	5.39178e-108	4.75462e-107	236.213
PPIC	2.72132	4.51083	38.2371	5.52398e-108	4.86671e-107	236.188
FOXJ2	2.24248	2.77488	38.2356	5.57212e-108	4.90459e-107	236.18
HSPA4	2.11312	4.76617	38.2282	5.81434e-108	5.11309e-107	236.137
EHF	3.56018	4.00111	38.2146	6.28409e-108	5.5211e-107	236.059
NAXE	2.03088	5.5655	38.2067	6.57381e-108	5.77035e-107	236.014
RNF11	2.8024	4.49089	38.2021	6.74875e-108	5.91847e-107	235.988
SNRPC	1.88468	5.84552	38.1996	6.84739e-108	5.99947e-107	235.974
SNX17	1.88273	5.41802	38.1984	6.892e-108	6.03302e-107	235.967
ADSS2	2.65936	3.86151	38.1971	6.94509e-108	6.07393e-107	235.959
PKM	3.31442	6.91748	38.1964	6.9722e-108	6.09207e-107	235.956
DAXX	2.31593	4.34478	38.1958	6.99868e-108	6.10963e-107	235.952
RBX1	2.17263	4.24631	38.1771	7.78529e-108	6.79011e-107	235.845
H2AX	3.33378	3.70554	38.1614	8.519e-108	7.42326e-107	235.755
RPL10	-2.2511	10.9396	-38.1588	8.64516e-108	7.52183e-107	235.74
MSN	4.09082	5.18497	38.1588	8.64786e-108	7.52183e-107	235.74
RRM1	2.42752	3.44876	38.1555	8.81291e-108	7.65842e-107	235.721
DDX50	2.29624	4.06128	38.1543	8.87132e-108	7.70217e-107	235.714
MTCH2	2.43177	4.53036	38.1538	8.89751e-108	7.71791e-107	235.712
SLC39A6	2.72991	3.83322	38.1532	8.93005e-108	7.73911e-107	235.708
DDX58	3.1768	2.26728	38.1293	1.02363e-107	8.86315e-107	235.571
RPL41	-2.30315	10.7079	-38.1092	1.14853e-107	9.93556e-107	235.456
SOX9	3.1509	4.57812	38.108	1.15651e-107	9.99559e-107	235.449
TRAF2	3.06615	2.74156	38.1032	1.18851e-107	1.02629e-106	235.422
NACC2	2.46369	2.35754	38.102	1.19691e-107	1.0326e-106	235.415
IGSF8	2.49173	4.61661	38.0977	1.22698e-107	1.05759e-106	235.39
EFR3A	2.93109	3.51638	38.0953	1.24381e-107	1.07113e-106	235.376
TRMT1L	2.56316	2.13192	38.0854	1.31661e-107	1.13281e-106	235.319
SETD6	-1.93185	3.47355	-38.0848	1.32095e-107	1.13552e-106	235.316
EIF2S3	1.90447	6.05494	38.0755	1.39334e-107	1.19667e-106	235.263
MAP2K1	2.42133	4.09911	38.0599	1.52311e-107	1.30695e-106	235.174
TADA3	2.2751	4.5845	38.0551	1.56599e-107	1.34254e-106	235.146
N4BP1	2.38022	3.02327	38.0373	1.73466e-107	1.4858e-106	235.043
MRPL49	2.17502	4.29269	38.0167	1.95145e-107	1.67e-106	234.926
PANK3	2.70869	2.55216	38.014	1.98286e-107	1.69536e-106	234.91
SLC18B1	2.54901	2.82004	38.0062	2.07348e-107	1.77126e-106	234.865
SMARCC1	2.32495	3.83538	38.0035	2.10495e-107	1.79653e-106	234.85
EAPP	2.26974	4.17944	37.999	2.16086e-107	1.84261e-106	234.824
NFKBIE	3.70085	2.80889	37.9962	2.19535e-107	1.87035e-106	234.808
FTH1	-3.918	9.35354	-37.991	2.26262e-107	1.92594e-106	234.778
F2RL1	3.86878	3.7653	37.989	2.28801e-107	1.94583e-106	234.766
COLGALT1	3.02722	4.70811	37.9877	2.30473e-107	1.9583e-106	234.759
GLUD1	2.27277	5.39154	37.9749	2.4811e-107	2.10629e-106	234.685
CSGALNACT2	3.53218	2.70436	37.9719	2.52455e-107	2.14127e-106	234.668
VAMP5	3.02468	4.69511	37.9683	2.57743e-107	2.18419e-106	234.647
AP1M2	2.65338	5.22313	37.9591	2.71605e-107	2.29962e-106	234.595
ADAR	2.40434	5.24872	37.955	2.7815e-107	2.35295e-106	234.571
LENG1	2.47481	2.83248	37.9544	2.79053e-107	2.35851e-106	234.568
THOC6	2.3423	3.89813	37.9421	2.9956e-107	2.52959e-106	234.497
GYS1	2.4899	3.55518	37.9334	3.14968e-107	2.65735e-106	234.447
TMEM9B	2.11049	4.76495	37.9298	3.21424e-107	2.70943e-106	234.426
ARMH3	2.06688	3.07049	37.9289	3.2316e-107	2.72166e-106	234.421
TACO1	2.12582	3.13717	37.9269	3.26884e-107	2.7506e-106	234.409
CYSTM1	3.33039	6.16791	37.9165	3.47111e-107	2.91823e-106	234.349
NCBP1	2.05405	3.09015	37.8992	3.83336e-107	3.21996e-106	234.25
KCTD11	2.97303	2.71078	37.8864	4.12585e-107	3.4626e-106	234.176
GAR1	2.28202	3.40094	37.8825	4.21881e-107	3.53751e-106	234.154
APP	2.6744	7.07147	37.8722	4.47784e-107	3.75142e-106	234.094
MSRB2	3.25013	3.28198	37.8615	4.76222e-107	3.98617e-106	234.033
SLC39A11	2.45197	3.45141	37.8524	5.01851e-107	4.19702e-106	233.98
IL17RA	2.59867	2.09278	37.8497	5.09642e-107	4.25845e-106	233.965
SLC25A1	2.40125	5.32089	37.8404	5.37522e-107	4.48749e-106	233.912
TFE3	2.62607	4.03878	37.8367	5.4933e-107	4.58206e-106	233.89
SKI	3.0438	3.52972	37.8209	6.01494e-107	5.0128e-106	233.799
RTL8A	2.41649	5.07088	37.8172	6.14428e-107	5.11613e-106	233.778
IRAK1	2.44298	5.52018	37.8135	6.2755e-107	5.22085e-106	233.757
CCNQ	2.07947	3.79839	37.8054	6.57612e-107	5.46618e-106	233.71
ACSL4	3.66675	2.77687	37.8046	6.60884e-107	5.48861e-106	233.705
PSMD6	-2.63653	5.89535	-37.751	8.99958e-107	7.46762e-106	233.396
MET	4.59467	2.90924	37.7308	1.01122e-106	8.38359e-106	233.279
ZBTB4	2.44822	4.06316	37.7132	1.11887e-106	9.26797e-106	233.178
TP53INP2	3.59585	2.71736	37.7112	1.13203e-106	9.36889e-106	233.166
COP1	1.97762	3.92287	37.7083	1.15098e-106	9.51753e-106	233.15
SPARC	4.96918	7.47798	37.7039	1.18101e-106	9.75733e-106	233.124
SLC30A7	2.40767	2.44111	37.6981	1.22068e-106	1.00764e-105	233.091
RAD23B	2.46398	5.13485	37.6868	1.30303e-106	1.07469e-105	233.026
PLS1	4.01617	2.92082	37.6749	1.39582e-106	1.15023e-105	232.957
TMX2	1.72058	5.3682	37.6682	1.45085e-106	1.19454e-105	232.918
RB1	2.97268	2.75574	37.6648	1.48009e-106	1.21757e-105	232.898
MED20	2.09908	2.63185	37.6583	1.53602e-106	1.26249e-105	232.861
ITGB5	3.72419	4.93375	37.6482	1.62849e-106	1.33735e-105	232.802
TPBG	3.52174	2.90805	37.6431	1.67774e-106	1.37661e-105	232.773
APLP2	2.93173	6.36866	37.6376	1.73146e-106	1.41947e-105	232.741
AC093323.1	2.53474	2.18792	37.6228	1.88641e-106	1.54517e-105	232.655
CRCP	2.27836	3.53589	37.6061	2.07761e-106	1.70033e-105	232.559
OST4	1.95742	7.33726	37.6048	2.09274e-106	1.71125e-105	232.551
BICD2	2.78185	2.47873	37.5855	2.34065e-106	1.91233e-105	232.439
DCAF8	-1.94119	5.36617	-37.5831	2.37314e-106	1.93722e-105	232.426
TRAPPC6A	2.76147	4.50482	37.5603	2.70669e-106	2.20762e-105	232.294
CYP27A1	3.83535	3.1321	37.5585	2.73592e-106	2.22955e-105	232.283
GADD45GIP1	2.40535	4.78378	37.5251	3.31855e-106	2.70204e-105	232.09
HNRNPF	2.78086	5.98583	37.5201	3.41655e-106	2.77947e-105	232.061
KCTD2	2.32679	3.13326	37.5152	3.51542e-106	2.85747e-105	232.032
MTX2	2.11335	4.27643	37.5138	3.54403e-106	2.87828e-105	232.024
EIF1AD	2.02262	3.41864	37.5121	3.57795e-106	2.90336e-105	232.015
DUSP6	3.65375	3.62498	37.5102	3.61745e-106	2.93293e-105	232.004
UBALD2	3.17326	5.21345	37.5097	3.62825e-106	2.93919e-105	232.001
LITAF	3.16469	5.14074	37.4904	4.05761e-106	3.28422e-105	231.889
SYNJ2BP	2.42346	2.52503	37.4765	4.3984e-106	3.55704e-105	231.808
C6orf89	1.96961	4.26824	37.4706	4.55192e-106	3.67809e-105	231.774
LSM2	2.30972	4.87065	37.4692	4.58888e-106	3.70483e-105	231.766
VHL	2.00532	3.30417	37.468	4.62119e-106	3.72776e-105	231.759
RTCB	2.14796	5.07476	37.4364	5.54802e-106	4.47163e-105	231.576
MIB1	2.75403	2.39629	37.4248	5.93518e-106	4.77965e-105	231.508
TRAM2	3.36117	2.52314	37.4166	6.22608e-106	5.00969e-105	231.46
HLA-B	3.9256	8.22499	37.4053	6.64705e-106	5.34392e-105	231.395
C11orf24	2.21442	4.24351	37.3952	7.0471e-106	5.66078e-105	231.336
ANXA7	2.3956	5.36453	37.3905	7.2442e-106	5.81421e-105	231.309
UPF2	2.25093	2.91817	37.3773	7.82132e-106	6.27215e-105	231.232
ZNF362	2.56168	3.3198	37.3672	8.29036e-106	6.64271e-105	231.174
GUF1	1.97472	2.75085	37.3632	8.48495e-106	6.79294e-105	231.151
LYAR	2.68554	2.593	37.3573	8.78318e-106	7.02581e-105	231.116
SNW1	2.02888	4.73944	37.3521	9.05397e-106	7.23637e-105	231.086
MYO1D	2.86836	4.42582	37.3373	9.86261e-106	7.87608e-105	231
AP5B1	2.20141	2.53563	37.3346	1.00214e-105	7.99622e-105	230.984
MTERF3	2.20161	3.20359	37.3292	1.03373e-105	8.2414e-105	230.953
IFI35	3.50644	4.02913	37.3284	1.03849e-105	8.27243e-105	230.948
SNX7	2.88359	3.46767	37.3267	1.04905e-105	8.34963e-105	230.938
RAI14	3.26832	2.75958	37.3259	1.05405e-105	8.38245e-105	230.933
ATP1B1	3.5469	6.56335	37.3215	1.08149e-105	8.59347e-105	230.908
NUP43	1.98079	2.98555	37.3133	1.13413e-105	9.00429e-105	230.86
MAPK3	2.60672	4.84906	37.3071	1.17563e-105	9.32603e-105	230.824
TGFA	3.72803	2.35737	37.3029	1.20487e-105	9.55002e-105	230.8
LBH	4.47395	3.66254	37.2896	1.30151e-105	1.03075e-104	230.722
STRAP	2.10211	5.65568	37.2888	1.30791e-105	1.03496e-104	230.718
COMMD8	2.47405	2.76312	37.2816	1.36332e-105	1.07791e-104	230.676
API5	1.82281	4.43519	37.2702	1.45682e-105	1.15089e-104	230.61
RPUSD2	2.5042	1.94653	37.2446	1.69129e-105	1.33501e-104	230.46
REST	2.50834	2.12235	37.2375	1.76254e-105	1.39011e-104	230.419
MCU	3.34965	3.21627	37.2299	1.84212e-105	1.45167e-104	230.375
CMTM3	4.84425	3.15278	37.2254	1.89089e-105	1.48888e-104	230.349
PCIF1	2.07109	4.36773	37.2202	1.94928e-105	1.53359e-104	230.318
ARHGAP1	2.64479	4.89989	37.216	1.9977e-105	1.57039e-104	230.294
MANBAL	2.36352	4.96787	37.2093	2.07679e-105	1.63123e-104	230.255
ESF1	2.69134	2.33269	37.2059	2.11816e-105	1.66236e-104	230.235
CCDC97	2.20807	3.57801	37.2035	2.14886e-105	1.68506e-104	230.221
ETS1	3.68223	3.58107	37.2018	2.16999e-105	1.70024e-104	230.211
JAGN1	2.09785	4.72368	37.2004	2.18764e-105	1.71267e-104	230.203
VPS26A	2.21037	3.83769	37.1979	2.21907e-105	1.73585e-104	230.188
TNKS2	2.35488	3.54448	37.1783	2.48747e-105	1.94421e-104	230.074
PYM1	1.82949	4.10652	37.1778	2.49495e-105	1.94847e-104	230.071
NUP155	2.29961	1.8072	37.1761	2.51944e-105	1.96599e-104	230.061
RPL34	-1.88146	9.96814	-37.1692	2.62349e-105	2.04551e-104	230.021
SPRYD3	1.93885	5.00287	37.1578	2.8036e-105	2.18416e-104	229.954
ZNF768	2.40549	4.21735	37.1511	2.91527e-105	2.2693e-104	229.915
MARCHF2	2.5823	3.81132	37.1464	2.99631e-105	2.33049e-104	229.888
H1-0	3.09532	6.63905	37.1389	3.13059e-105	2.43296e-104	229.844
PHETA2	2.4199	3.66549	37.1191	3.51311e-105	2.72788e-104	229.729
PRXL2C	2.89045	2.14471	37.119	3.5158e-105	2.72788e-104	229.728
C1orf198	2.72898	4.08205	37.1088	3.73067e-105	2.89226e-104	229.669
ELOVL1	2.41002	5.55976	37.1043	3.83133e-105	2.96789e-104	229.642
CTSO	3.559	3.56233	37.1003	3.92011e-105	3.03419e-104	229.619
CD2AP	3.00195	3.61175	37.0915	4.12799e-105	3.19251e-104	229.567
LIMK1	2.72437	3.14257	37.0841	4.30997e-105	3.33056e-104	229.524
POLR2D	1.99177	2.66037	37.0725	4.61152e-105	3.5607e-104	229.456
ZNF623	2.59093	2.00047	37.0378	5.64664e-105	4.35643e-104	229.254
GTF2H3	2.71467	2.33666	37.0346	5.75593e-105	4.43717e-104	229.235
CSNK1G3	2.45656	2.70633	37.0268	6.02131e-105	4.63801e-104	229.19
IFT20	-1.63981	5.0742	-37.0223	6.18167e-105	4.7577e-104	229.163
ARHGDIB	4.1756	5.07011	37.0189	6.30603e-105	4.8495e-104	229.143
COL1A2	5.92968	6.46487	37.0059	6.80436e-105	5.22853e-104	229.067
OTUD5	1.95129	4.81516	37.0039	6.88666e-105	5.28752e-104	229.055
TOB2	2.91224	4.0725	36.9997	7.05831e-105	5.41496e-104	229.03
UBE2H	2.25636	5.08629	36.9838	7.7432e-105	5.93562e-104	228.938
MGLL	4.24473	3.05258	36.9835	7.75767e-105	5.94195e-104	228.936
LSM14B	2.04846	4.02709	36.9726	8.26611e-105	6.32632e-104	228.872
IQCE	2.47411	2.67377	36.9415	9.91812e-105	7.58459e-104	228.69
GPX8	4.01016	2.61229	36.9075	1.21044e-104	9.24907e-104	228.491
USP39	1.80323	3.98555	36.903	1.24231e-104	9.48503e-104	228.465
PELI1	3.48572	3.07315	36.9012	1.25599e-104	9.58183e-104	228.454
SLC35A2	2.18987	3.95889	36.8756	1.45865e-104	1.1119e-103	228.304
AP1B1	2.02377	4.68845	36.8575	1.62263e-104	1.23591e-103	228.197
GPSM3	4.47639	2.88023	36.8558	1.63887e-104	1.24729e-103	228.187
PARP14	3.22846	3.0498	36.8389	1.80881e-104	1.37491e-103	228.089
ARF4	2.38462	6.7105	36.8389	1.80943e-104	1.37491e-103	228.088
TMEM30B	2.67172	3.9589	36.8374	1.82536e-104	1.38591e-103	228.08
AP2S1	2.26329	5.7907	36.8311	1.89426e-104	1.43708e-103	228.043
MMUT	2.22087	3.35233	36.8139	2.09522e-104	1.58828e-103	227.942
IP6K1	2.03679	3.65102	36.8119	2.11954e-104	1.60544e-103	227.93
WDR36	2.33481	2.22587	36.8004	2.26814e-104	1.71664e-103	227.862
NCOA3	2.63167	2.72699	36.7921	2.38096e-104	1.8006e-103	227.814
USP14	2.3535	3.48725	36.7779	2.58759e-104	1.95532e-103	227.73
HDAC1	2.30645	5.48623	36.7748	2.63573e-104	1.99012e-103	227.712
ITPK1	2.15877	4.35613	36.7598	2.87717e-104	2.17071e-103	227.624
DCTPP1	2.43683	4.19756	36.7556	2.94914e-104	2.22325e-103	227.599
MRPL41	3.14573	5.24549	36.746	3.12175e-104	2.35152e-103	227.543
TIMM17A	2.04356	4.19642	36.7394	3.24503e-104	2.44246e-103	227.504
C1orf116	3.82992	3.39837	36.7366	3.29776e-104	2.4802e-103	227.488
MAPRE2	2.7133	3.02628	36.7332	3.36508e-104	2.52884e-103	227.467
PHAX	2.46968	3.14442	36.7329	3.37057e-104	2.53097e-103	227.466
NKIRAS2	2.24034	3.35007	36.7311	3.40555e-104	2.55523e-103	227.455
ALKBH1	2.24145	2.10417	36.7217	3.59944e-104	2.69859e-103	227.4
MTDH	2.61449	4.20269	36.7167	3.7067e-104	2.77683e-103	227.371
MPZL3	2.77241	2.48381	36.7158	3.72709e-104	2.78991e-103	227.365
SUDS3	1.88696	3.55035	36.7092	3.87408e-104	2.89768e-103	227.326
ABHD17B	2.50329	2.13099	36.7085	3.89029e-104	2.90753e-103	227.322
KRT10	2.09708	3.685	36.7005	4.07762e-104	3.04516e-103	227.275
INTS7	2.31722	2.05326	36.6931	4.25792e-104	3.17732e-103	227.232
TAF9B	2.61344	2.80793	36.6919	4.2903e-104	3.19899e-103	227.224
NMI	3.18967	2.76693	36.6917	4.29532e-104	3.20023e-103	227.223
FXYD5	4.27142	4.90926	36.6852	4.4624e-104	3.32213e-103	227.185
FUCA2	1.97226	4.41751	36.6838	4.49715e-104	3.34539e-103	227.177
TFAM	2.31452	2.65776	36.6762	4.70305e-104	3.49583e-103	227.132
C1orf43	1.99806	6.49396	36.6671	4.96213e-104	3.68555e-103	227.079
GLRX5	1.90639	4.35566	36.6655	5.00999e-104	3.7182e-103	227.069
MRPS18B	1.99275	5.27968	36.6592	5.19763e-104	3.85447e-103	227.032
ANO6	2.79006	3.43846	36.6548	5.33528e-104	3.95348e-103	227.006
BCL7B	2.06614	4.45501	36.6377	5.89953e-104	4.36821e-103	226.906
NECTIN2	2.87602	5.3396	36.6374	5.9109e-104	4.37324e-103	226.904
TAB2	2.30537	3.83441	36.6274	6.27006e-104	4.63538e-103	226.845
CALU	2.87598	5.03235	36.6264	6.30467e-104	4.65737e-103	226.839
RBMS2	2.92323	2.49316	36.6254	6.34125e-104	4.68077e-103	226.833
SCAMP1	2.61727	3.0096	36.6176	6.64287e-104	4.89963e-103	226.787
EPHA2	4.75589	3.77401	36.6026	7.25325e-104	5.34571e-103	226.699
NRM	2.48098	3.20594	36.5907	7.78155e-104	5.73065e-103	226.628
PITPNA	1.95128	4.39681	36.5851	8.0431e-104	5.91871e-103	226.595
LAMC1	3.39109	4.43666	36.5737	8.60105e-104	6.32442e-103	226.528
YAP1	3.07778	3.70231	36.5714	8.71591e-104	6.40395e-103	226.515
RALBP1	2.59893	3.37903	36.5694	8.82203e-104	6.47694e-103	226.503
TRIM37	2.40378	2.05824	36.5637	9.12413e-104	6.6936e-103	226.469
FA2H	4.08159	2.82017	36.5626	9.18046e-104	6.72975e-103	226.463
COPRS	1.98959	4.74013	36.5555	9.57355e-104	7.01253e-103	226.421
TRAK2	2.31974	2.95358	36.5343	1.08474e-103	7.93953e-103	226.296
AGPAT5	2.43666	2.26579	36.514	1.22307e-103	8.94519e-103	226.176
C19orf53	2.15255	6.17189	36.5129	1.23104e-103	8.99656e-103	226.169
CHCHD3	2.03514	3.89095	36.5068	1.27608e-103	9.31858e-103	226.133
GINM1	2.24337	4.32403	36.4783	1.51005e-103	1.10187e-102	225.965
CDC42SE2	2.29604	3.94414	36.4756	1.53366e-103	1.11825e-102	225.949
UNC93B1	3.2356	4.19013	36.4729	1.55856e-103	1.13554e-102	225.933
VCL	2.84225	4.43653	36.4718	1.56904e-103	1.1423e-102	225.927
HSPBP1	2.45646	4.33446	36.4699	1.58636e-103	1.15403e-102	225.916
SNX11	1.99698	3.06327	36.4619	1.6633e-103	1.20909e-102	225.868
STOM	3.63909	4.92521	36.4544	1.7382e-103	1.26257e-102	225.824
TES	2.92923	4.28276	36.4479	1.80625e-103	1.31101e-102	225.786
OSER1	2.36273	4.07175	36.4372	1.92418e-103	1.39554e-102	225.722
CLEC14A	3.42075	2.82069	36.424	2.08039e-103	1.5076e-102	225.644
MDK	4.72143	5.20323	36.4239	2.08183e-103	1.5076e-102	225.644
COMMD5	1.98714	3.57432	36.4013	2.37909e-103	1.72155e-102	225.51
GPC4	2.78606	3.03896	36.3757	2.76882e-103	2.00205e-102	225.358
TM2D2	2.41096	3.62696	36.3751	2.77838e-103	2.00745e-102	225.355
RHOA	2.25982	7.08412	36.3701	2.86173e-103	2.06611e-102	225.325
SNN	3.36092	2.49962	36.3589	3.05832e-103	2.20637e-102	225.259
SRGN	4.75914	4.78882	36.3548	3.13341e-103	2.25884e-102	225.234
PEX19	2.01382	3.58604	36.3443	3.33288e-103	2.40083e-102	225.173
MYH14	3.34752	4.23531	36.343	3.35938e-103	2.4181e-102	225.165
SLC2A1	5.11847	3.39149	36.3408	3.40366e-103	2.44813e-102	225.152
TRMT61A	2.60614	3.02572	36.3309	3.60911e-103	2.59395e-102	225.093
GANAB	1.94211	6.6181	36.3265	3.70328e-103	2.65963e-102	225.067
AARS2	2.17317	2.10613	36.3168	3.92345e-103	2.81564e-102	225.009
RIPK2	2.95403	2.78621	36.3153	3.95655e-103	2.83726e-102	225.001
ZNF672	2.01463	3.54669	36.2937	4.49742e-103	3.2227e-102	224.873
TAF5L	2.20909	2.42509	36.282	4.82026e-103	3.45145e-102	224.803
TUBB	2.91187	6.75752	36.268	5.23614e-103	3.74643e-102	224.721
P3H4	2.35109	3.66786	36.2673	5.25912e-103	3.76005e-102	224.716
BCL9	2.68841	2.24068	36.2634	5.38205e-103	3.84507e-102	224.693
YES1	2.60628	3.54102	36.2539	5.69564e-103	4.06607e-102	224.636
SFXN1	2.1459	2.6596	36.2412	6.13863e-103	4.37904e-102	224.561
BANF1	2.00805	6.38543	36.2376	6.27068e-103	4.46991e-102	224.54
ZNF282	2.09029	3.63867	36.2246	6.77323e-103	4.82454e-102	224.463
MRPL17	1.94378	4.57932	36.2226	6.85584e-103	4.87974e-102	224.451
ANXA5	2.71256	7.18913	36.2204	6.94509e-103	4.93959e-102	224.438
LSM10	2.01735	4.25214	36.2129	7.26128e-103	5.16063e-102	224.393
TOE1	2.52754	2.03221	36.2112	7.33648e-103	5.21021e-102	224.383
MAP7D1	2.98364	4.36872	36.2043	7.63938e-103	5.42129e-102	224.342
CBWD2	-2.02934	3.12655	-36.2041	7.64863e-103	5.42383e-102	224.341
RC3H2	2.39638	2.26491	36.1983	7.91693e-103	5.60993e-102	224.307
STOML2	2.05674	5.66641	36.1903	8.30288e-103	5.87905e-102	224.259
SZRD1	2.19782	4.56279	36.1879	8.42416e-103	5.96051e-102	224.245
DESI1	1.9741	3.45662	36.1861	8.51436e-103	6.01988e-102	224.234
ATF2	2.24672	3.21723	36.1832	8.66033e-103	6.11856e-102	224.217
TXNDC9	2.25117	3.0148	36.1778	8.94181e-103	6.31276e-102	224.185
NPM3	2.39503	4.63569	36.1715	9.2849e-103	6.55014e-102	224.147
IMPACT	2.40512	2.79375	36.1665	9.56255e-103	6.74103e-102	224.118
EPS15	2.56058	3.29161	36.1593	9.98073e-103	7.03064e-102	224.075
ICE1	2.26357	2.46635	36.1584	1.00318e-102	7.0614e-102	224.07
MYADM	3.43038	4.66336	36.1568	1.01284e-102	7.12413e-102	224.06
DCAKD	2.06311	3.43615	36.1545	1.02711e-102	7.21924e-102	224.046
C2orf69	2.36683	1.97548	36.1505	1.05171e-102	7.38669e-102	224.023
NDUFS4	2.10927	4.95007	36.1466	1.0765e-102	7.55527e-102	223.999
SLC12A2	3.73583	2.57218	36.1425	1.10259e-102	7.73267e-102	223.975
UBXN2B	2.28744	2.65057	36.1386	1.12881e-102	7.91074e-102	223.952
DDAH2	3.38033	4.52695	36.134	1.16011e-102	8.12414e-102	223.924
RTL8B	3.05623	2.40855	36.1292	1.19361e-102	8.35264e-102	223.896
ZNF865	2.24102	2.72912	36.1189	1.26887e-102	8.87278e-102	223.835
RNASEH2B	-2.12358	3.03517	-36.1159	1.29166e-102	9.02556e-102	223.817
HADHA	1.89804	6.01364	36.1142	1.30516e-102	9.11321e-102	223.806
CIAPIN1	1.84656	4.05091	36.1127	1.31664e-102	9.18666e-102	223.798
EXOSC6	2.15417	2.71168	36.0916	1.49274e-102	1.04078e-101	223.672
SUZ12	2.32413	2.64682	36.0908	1.49997e-102	1.04506e-101	223.667
TM9SF2	2.06065	5.78171	36.0891	1.51473e-102	1.05457e-101	223.657
PARP3	3.38238	2.78027	36.0864	1.53964e-102	1.07114e-101	223.641
CCDC28A	2.14772	4.45562	36.0824	1.57593e-102	1.09559e-101	223.618
HGH1	2.00125	3.54724	36.0814	1.58535e-102	1.10133e-101	223.612
ERLEC1	1.96351	5.4095	36.0717	1.68039e-102	1.16651e-101	223.554
KLHL26	2.17516	1.79471	36.0692	1.70498e-102	1.18272e-101	223.539
SPIN1	2.67548	4.20263	36.0492	1.92026e-102	1.33109e-101	223.42
ACOT7	2.82163	2.81255	36.0472	1.94378e-102	1.34642e-101	223.408
BYSL	2.65414	3.19606	36.0464	1.95268e-102	1.3516e-101	223.403
ACLY	2.50001	4.9368	36.0434	1.98789e-102	1.37498e-101	223.385
PSMA7	2.13713	6.6598	36.0368	2.06718e-102	1.42879e-101	223.346
TOPORS	2.55835	2.25762	36.0317	2.13138e-102	1.4721e-101	223.316
SLC27A4	2.42824	3.91477	36.0294	2.16093e-102	1.49143e-101	223.302
FBXO8	2.39107	3.25761	36.0206	2.27675e-102	1.57023e-101	223.25
PIK3IP1	3.74957	3.43673	36.0201	2.28311e-102	1.57348e-101	223.247
C15orf39	2.62247	3.02047	36.0152	2.35105e-102	1.61914e-101	223.217
XIAP	2.37597	3.06536	36.009	2.43978e-102	1.67904e-101	223.18
CLIC4	3.64678	4.61787	35.9925	2.69148e-102	1.85093e-101	223.082
DPM1	2.11832	4.92338	35.987	2.78132e-102	1.91133e-101	223.049
TPD52L2	2.22747	5.09758	35.9821	2.86371e-102	1.96654e-101	223.02
HTRA1	3.83705	5.61181	35.9704	3.0715e-102	2.10772e-101	222.95
ZDHHC7	2.84667	4.66596	35.9661	3.15057e-102	2.16042e-101	222.924
RAB6A	2.32651	4.78177	35.9643	3.18484e-102	2.18236e-101	222.914
C1GALT1	3.31019	2.29509	35.9626	3.21622e-102	2.20228e-101	222.904
MAP2K3	2.61089	4.43443	35.9602	3.26297e-102	2.2327e-101	222.889
UBE2L6	3.71013	4.55838	35.9545	3.37534e-102	2.30793e-101	222.855
POLR1D	-2.24641	6.0567	-35.9538	3.39009e-102	2.31636e-101	222.851
PARG	2.17463	2.10081	35.9516	3.43435e-102	2.34493e-101	222.838
TAGLN2	3.60332	7.99975	35.9512	3.4436e-102	2.34802e-101	222.835
SEC24B	2.36359	3.2854	35.9512	3.4438e-102	2.34802e-101	222.835
PLOD1	2.67209	4.99918	35.9477	3.51648e-102	2.39587e-101	222.814
UBR7	2.18188	3.46747	35.9388	3.70663e-102	2.52362e-101	222.762
XYLT2	2.07437	3.30808	35.9365	3.75783e-102	2.55666e-101	222.748
WDFY1	2.54192	3.19073	35.928	3.95481e-102	2.68876e-101	222.697
TRMT112	2.07912	6.69784	35.9257	4.00793e-102	2.72294e-101	222.684
WDR1	2.5069	5.53081	35.9248	4.0294e-102	2.73558e-101	222.678
TMOD3	3.04194	2.80062	35.9235	4.06235e-102	2.756e-101	222.67
CFAP298	-1.92981	3.28455	-35.919	4.17208e-102	2.82844e-101	222.643
FN3KRP	2.12929	3.91142	35.9147	4.27961e-102	2.89928e-101	222.618
FKBP8	2.11885	6.74022	35.9144	4.289e-102	2.90358e-101	222.616
NLRX1	2.06439	2.64255	35.912	4.35041e-102	2.94307e-101	222.602
RC3H1	2.21658	1.7629	35.8928	4.87621e-102	3.29644e-101	222.487
ATG5	1.88369	2.97123	35.8917	4.91029e-102	3.31714e-101	222.48
TDP2	2.21323	4.04864	35.8907	4.93969e-102	3.33464e-101	222.474
RCN3	4.40812	4.00254	35.8885	5.00416e-102	3.37578e-101	222.461
STX12	2.44781	4.05915	35.8879	5.02317e-102	3.38621e-101	222.458
COTL1	3.39434	4.52134	35.8837	5.15015e-102	3.46937e-101	222.433
CWC27	2.26041	2.67559	35.878	5.32845e-102	3.58695e-101	222.399
IGFBP4	4.18952	7.34635	35.8761	5.38997e-102	3.62581e-101	222.387
LSR	2.9269	6.42594	35.8724	5.50922e-102	3.70342e-101	222.365
C20orf27	2.42153	4.02411	35.8621	5.85816e-102	3.93522e-101	222.304
PITHD1	1.67641	4.69862	35.8502	6.28896e-102	4.22164e-101	222.233
ITPKC	3.24404	3.90937	35.8479	6.37733e-102	4.27796e-101	222.219
SLPI	6.36112	5.62658	35.8446	6.50241e-102	4.35881e-101	222.199
STYX	2.29185	2.24141	35.8397	6.69924e-102	4.4876e-101	222.169
CRIM1	3.32387	3.19128	35.8357	6.85952e-102	4.59175e-101	222.146
DNAJA2	2.08841	4.15999	35.8171	7.66751e-102	5.12902e-101	222.034
ATMIN	2.0327	3.41749	35.8085	8.07116e-102	5.39526e-101	221.983
KLHL9	2.53669	2.60136	35.8008	8.45063e-102	5.64497e-101	221.937
MAF1	1.98631	5.7995	35.8005	8.46669e-102	5.65175e-101	221.935
ATP6AP1	1.76183	5.52819	35.7927	8.86895e-102	5.91614e-101	221.889
COQ2	2.28066	1.91424	35.7917	8.92103e-102	5.94673e-101	221.883
AHNAK	3.80317	4.99349	35.78	9.56842e-102	6.37384e-101	221.813
GFPT1	2.55319	3.9713	35.7785	9.65632e-102	6.42791e-101	221.803
REXO4	2.08285	3.84632	35.7645	1.04994e-101	6.98424e-101	221.72
NCK2	2.20633	4.61752	35.7542	1.11695e-101	7.42486e-101	221.658
CMAS	2.26509	4.46099	35.7386	1.22563e-101	8.14161e-101	221.565
GOPC	2.28146	3.16933	35.7241	1.3369e-101	8.87462e-101	221.478
FHL3	3.12651	3.76592	35.7173	1.39295e-101	9.24025e-101	221.437
UGCG	3.22852	3.70916	35.7142	1.41861e-101	9.40391e-101	221.419
SPOPL	2.68827	2.07455	35.7092	1.46206e-101	9.68526e-101	221.388
CREB3L2	2.48902	3.51823	35.6659	1.89428e-101	1.25398e-100	221.129
AKR7A2	1.8576	4.99128	35.6654	1.90083e-101	1.25744e-100	221.126
SRA1	1.88001	3.85109	35.6649	1.90624e-101	1.26015e-100	221.123
CSK	2.57759	4.06754	35.656	2.01065e-101	1.32825e-100	221.069
IER3IP1	1.88297	2.88022	35.6534	2.04247e-101	1.34834e-100	221.054
UVRAG	2.37213	2.04186	35.6508	2.07437e-101	1.36844e-100	221.038
CFAP20	2.08237	3.50414	35.6507	2.07579e-101	1.36844e-100	221.038
AMBRA1	2.32873	2.66744	35.648	2.10946e-101	1.38969e-100	221.021
NRF1	1.95457	2.36301	35.6314	2.33052e-101	1.53426e-100	220.922
HSPA5	2.66804	7.44092	35.6301	2.34836e-101	1.54494e-100	220.914
TALDO1	2.06381	6.1107	35.6232	2.44818e-101	1.6095e-100	220.872
GUSB	1.80515	4.95317	35.6225	2.45862e-101	1.61525e-100	220.868
CKAP5	2.27178	3.48343	35.6209	2.4823e-101	1.62969e-100	220.859
UGGT1	2.09078	3.33291	35.6192	2.50639e-101	1.64438e-100	220.849
MEF2D	1.96833	4.16777	35.576	3.24943e-101	2.1304e-100	220.589
GTF2F1	1.97562	5.35341	35.5757	3.25551e-101	2.13293e-100	220.587
PWP1	2.07084	4.2404	35.5699	3.37016e-101	2.20653e-100	220.552
CBLL1	2.03616	2.47144	35.5688	3.39284e-101	2.21986e-100	220.546
MED1	2.32347	2.43931	35.5563	3.65774e-101	2.39154e-100	220.471
TMEM184C	2.31835	2.83796	35.551	3.77637e-101	2.46742e-100	220.439
RNF216	1.94407	3.18486	35.5487	3.82748e-101	2.4991e-100	220.425
AHCYL1	2.17792	5.09723	35.5409	4.01101e-101	2.61715e-100	220.378
CEBPB	3.50348	4.99906	35.5274	4.35098e-101	2.83704e-100	220.297
ZBTB45	2.28887	2.53449	35.5185	4.58956e-101	2.99057e-100	220.243
CCZ1	-2.40652	3.1237	-35.5159	4.66102e-101	3.03506e-100	220.228
RPL14	-2.06627	8.88088	-35.501	5.09876e-101	3.31784e-100	220.138
SAR1A	1.79388	4.49188	35.4979	5.19561e-101	3.37856e-100	220.119
PXDC1	3.31044	3.94983	35.4909	5.41835e-101	3.521e-100	220.077
ABHD15	2.56132	2.57913	35.4871	5.54258e-101	3.59929e-100	220.055
RPL31	-1.89685	9.87017	-35.4762	5.91661e-101	3.83957e-100	219.989
LTBP2	4.55111	3.09138	35.4645	6.34894e-101	4.11733e-100	219.919
RBM22	1.93611	4.16565	35.4588	6.57192e-101	4.25905e-100	219.884
WDTC1	1.85374	4.18012	35.4463	7.0836e-101	4.58754e-100	219.809
GATAD2A	2.00063	4.01559	35.4393	7.38902e-101	4.7821e-100	219.767
LZIC	2.11017	3.13772	35.4326	7.69502e-101	4.97677e-100	219.726
UTP18	1.98818	3.94416	35.4217	8.21398e-101	5.30882e-100	219.661
MLLT1	1.99395	4.27111	35.4086	8.89027e-101	5.74203e-100	219.582
AKAP1	2.25871	4.11044	35.4063	9.01498e-101	5.81865e-100	219.568
CCDC117	2.3586	2.6641	35.4041	9.13309e-101	5.8909e-100	219.555
CD2BP2	2.10177	4.89445	35.4015	9.2761e-101	5.97911e-100	219.539
CCND1	3.2458	4.70147	35.3943	9.69167e-101	6.24277e-100	219.495
DPCD	2.40799	3.39241	35.3834	1.03462e-100	6.65987e-100	219.43
STK38L	3.01479	3.1868	35.3759	1.08262e-100	6.96417e-100	219.384
C14orf119	1.91929	4.35801	35.3727	1.10339e-100	7.09303e-100	219.365
RHBDD1	2.0552	2.42959	35.3659	1.14944e-100	7.38406e-100	219.325
RPL22	-1.66958	7.33186	-35.3628	1.17178e-100	7.5225e-100	219.305
TMED4	1.60998	5.45675	35.3591	1.19816e-100	7.68669e-100	219.283
YIPF6	1.95055	3.23448	35.3382	1.35856e-100	8.70992e-100	219.157
GLB1	2.16338	4.32203	35.3343	1.39132e-100	8.91393e-100	219.133
UBIAD1	1.82929	2.5194	35.329	1.43613e-100	9.19487e-100	219.102
RGS19	3.20206	2.71558	35.3194	1.5216e-100	9.7356e-100	219.044
MED7	2.17926	2.25198	35.3073	1.63712e-100	1.04677e-99	218.971
RPE	2.71085	3.09705	35.3035	1.6749e-100	1.07021e-99	218.948
SMIM30	2.1374	4.16867	35.301	1.70095e-100	1.08613e-99	218.932
TSPAN9	2.85782	3.3684	35.3006	1.70487e-100	1.08791e-99	218.93
PPP1R26	2.21774	3.11585	35.2976	1.73592e-100	1.10698e-99	218.912
EMP3	3.97865	3.99636	35.2763	1.97366e-100	1.25775e-99	218.783
ATG14	2.38664	2.48643	35.2669	2.08929e-100	1.33055e-99	218.726
NEK7	2.92649	3.43398	35.2608	2.16722e-100	1.37926e-99	218.69
SRP9	1.99086	6.04269	35.2551	2.24394e-100	1.42713e-99	218.655
F11R	2.58886	4.99824	35.2548	2.24798e-100	1.42875e-99	218.653
ZC3H13	2.34725	2.7898	35.2477	2.34669e-100	1.4905e-99	218.61
SNRPF	2.24793	3.63738	35.2386	2.47903e-100	1.57351e-99	218.555
DPH1	-2.397	4.01717	-35.2307	2.59917e-100	1.64867e-99	218.508
PLAT	5.34724	3.62478	35.229	2.62707e-100	1.66526e-99	218.497
PIP5K1C	2.05063	3.57232	35.2186	2.79674e-100	1.77164e-99	218.435
ADNP2	2.17622	2.1993	35.2149	2.85981e-100	1.81039e-99	218.412
TSC22D1	2.78629	4.8636	35.2099	2.9484e-100	1.86524e-99	218.382
TAOK1	2.6773	2.13864	35.2077	2.98741e-100	1.88867e-99	218.369
TMEM126A	1.6955	4.45579	35.2067	3.00483e-100	1.89843e-99	218.363
GZF1	2.26361	1.81117	35.2046	3.04449e-100	1.92221e-99	218.35
SUSD6	2.96443	4.18446	35.1664	3.83482e-100	2.41961e-99	218.119
BTRC	2.07865	2.1756	35.1655	3.85581e-100	2.43124e-99	218.113
CNOT9	1.92718	3.59231	35.1647	3.87401e-100	2.44111e-99	218.108
CD14	4.37026	4.23461	35.1585	4.02222e-100	2.53283e-99	218.071
TMEM11	1.86521	3.64425	35.1504	4.22588e-100	2.65933e-99	218.021
CREB3	2.69345	4.98991	35.1419	4.44687e-100	2.79655e-99	217.97
MESD	1.81194	3.67698	35.1384	4.54199e-100	2.8545e-99	217.949
LMNA	2.77643	6.16413	35.1369	4.58487e-100	2.87955e-99	217.94
UBAC1	1.90128	4.04118	35.1318	4.72757e-100	2.96722e-99	217.909
KDF1	2.08533	3.40738	35.1231	4.98302e-100	3.1255e-99	217.856
TIMM10B	1.69301	3.7368	35.1224	5.00551e-100	3.13755e-99	217.852
PSEN1	2.32226	3.58513	35.111	5.3637e-100	3.35987e-99	217.783
TOMM40	2.07054	4.0982	35.1043	5.58366e-100	3.49537e-99	217.743
PRDM4	2.09898	2.91419	35.098	5.80291e-100	3.63024e-99	217.704
ATP6V1C1	2.1373	3.54322	35.0857	6.25119e-100	3.90812e-99	217.63
GTF2I	-2.83413	4.21879	-35.0835	6.33702e-100	3.95919e-99	217.616
SLC25A6	1.93472	8.58245	35.0718	6.80254e-100	4.24726e-99	217.545
ZC3HC1	1.97762	2.44554	35.0655	7.06688e-100	4.40942e-99	217.507
SHROOM3	3.75095	2.34349	35.0455	7.97683e-100	4.97394e-99	217.386
KRAS	2.78169	2.86062	35.0428	8.10834e-100	5.05265e-99	217.369
DHCR7	2.97682	3.40257	35.0344	8.531e-100	5.31256e-99	217.318
PSMB7	1.70433	6.41019	35.0312	8.69888e-100	5.41358e-99	217.299
CTR9	2.21431	3.25246	35.0308	8.71751e-100	5.42164e-99	217.297
NOC3L	2.24189	2.08312	35.0191	9.36226e-100	5.81885e-99	217.225
RPL26L1	2.00614	3.92656	35.0142	9.64466e-100	5.99047e-99	217.196
DDX6	1.98765	3.9237	35.0073	1.00579e-99	6.24306e-99	217.154
CXCR4	5.59431	3.3774	35.0048	1.02117e-99	6.33443e-99	217.138
DTYMK	2.47301	3.21715	34.9889	1.12458e-99	6.97137e-99	217.042
PRPS1	2.0838	3.53646	34.9873	1.13547e-99	7.03433e-99	217.032
MRC2	4.57706	3.2975	34.9862	1.14279e-99	7.07506e-99	217.026
SLC35F2	3.66079	2.34135	34.9816	1.17563e-99	7.27371e-99	216.997
SDAD1	2.08994	3.86742	34.9813	1.17724e-99	7.27895e-99	216.996
TRIP4	2.15107	3.45322	34.9795	1.19003e-99	7.35326e-99	216.985
UBN1	2.10029	3.23639	34.9782	1.20008e-99	7.41057e-99	216.977
NDUFB7	2.02268	7.10466	34.9632	1.31433e-99	8.11082e-99	216.886
TRMT5	2.21412	1.79608	34.955	1.38108e-99	8.51727e-99	216.836
SMOX	3.02631	3.23572	34.9538	1.3918e-99	8.57781e-99	216.828
GMCL1	2.39262	2.67004	34.9504	1.42004e-99	8.74624e-99	216.808
ATP1B3	2.96907	5.01739	34.9492	1.43109e-99	8.80864e-99	216.801
ESCO1	2.37797	2.42341	34.9337	1.57195e-99	9.66943e-99	216.707
XRN2	2.60362	4.59508	34.9292	1.61562e-99	9.93168e-99	216.679
RCC1L	1.78079	4.178	34.9231	1.67682e-99	1.03012e-98	216.642
PITPNB	2.01337	4.24819	34.903	1.89494e-99	1.16337e-98	216.52
LSM14A	2.01576	4.91741	34.8984	1.94785e-99	1.19509e-98	216.492
ZMYM4	2.25481	2.9156	34.8869	2.08994e-99	1.28145e-98	216.422
CACFD1	2.47862	3.81742	34.8836	2.13118e-99	1.30589e-98	216.402
ADAM8	4.15284	2.84941	34.8816	2.15731e-99	1.32106e-98	216.39
CDKAL1	2.05727	1.91173	34.88	2.17885e-99	1.33339e-98	216.38
TMEM187	2.10801	3.13138	34.876	2.23314e-99	1.36575e-98	216.355
SEC23IP	2.15537	3.08715	34.8722	2.28444e-99	1.39623e-98	216.332
RNF145	3.08202	3.95426	34.8714	2.29588e-99	1.40232e-98	216.327
GOLGA3	1.93412	3.71848	34.8654	2.38108e-99	1.45343e-98	216.291
PPP2CA	2.0708	4.60829	34.8611	2.44485e-99	1.4914e-98	216.265
DIP2C	2.66563	2.0766	34.8499	2.61634e-99	1.595e-98	216.197
KCTD17	3.30663	2.2559	34.8444	2.70669e-99	1.64903e-98	216.163
AEBP1	5.03833	5.56509	34.8293	2.96671e-99	1.80629e-98	216.071
CDPF1	2.10498	2.63207	34.8281	2.98904e-99	1.81873e-98	216.063
ILDR1	2.83614	2.02254	34.827	3.00842e-99	1.82936e-98	216.057
IFI6	5.91954	5.77807	34.8244	3.0562e-99	1.85723e-98	216.041
ZFYVE1	2.35442	2.53388	34.8155	3.22643e-99	1.95943e-98	215.987
CCT7	1.84542	6.20004	34.8084	3.36867e-99	2.04452e-98	215.944
FHL2	4.1037	3.22346	34.8047	3.44668e-99	2.09053e-98	215.921
TMEM39B	2.29959	2.63838	34.8022	3.49768e-99	2.12012e-98	215.906
WDSUB1	2.19247	2.29746	34.7622	4.4636e-99	2.7039e-98	215.662
RAB25	2.94324	5.86749	34.7601	4.52059e-99	2.73669e-98	215.649
PTPN11	2.70653	3.64448	34.7596	4.53591e-99	2.74423e-98	215.646
STK39	2.90355	4.10841	34.7586	4.56348e-99	2.75916e-98	215.64
CCSER2	2.5192	2.29871	34.7583	4.57155e-99	2.76229e-98	215.638
SBDS	2.24303	5.74485	34.7432	5.01146e-99	3.02619e-98	215.546
ERI3	1.71556	4.44506	34.7422	5.04236e-99	3.04292e-98	215.54
BTN2A1	2.57266	3.18704	34.7215	5.72217e-99	3.45099e-98	215.413
TRADD	2.56036	4.07796	34.7138	5.99896e-99	3.61564e-98	215.366
PLEKHA6	3.17116	3.03351	34.6919	6.85331e-99	4.12796e-98	215.233
QPCTL	2.15294	2.4537	34.6858	7.11336e-99	4.2819e-98	215.196
AGA	2.17376	3.17909	34.6823	7.27033e-99	4.37364e-98	215.174
RASA2	2.70478	2.0585	34.6739	7.64927e-99	4.5987e-98	215.123
RAB12	2.32271	3.62769	34.6666	8.00167e-99	4.80754e-98	215.078
C1orf115	2.75562	3.20573	34.6664	8.00859e-99	4.80868e-98	215.077
NDUFB10	1.64338	6.52328	34.6577	8.44492e-99	5.06748e-98	215.024
SWAP70	2.94076	2.95146	34.6495	8.88041e-99	5.32546e-98	214.973
NIPSNAP1	2.08996	4.0322	34.6404	9.38607e-99	5.62211e-98	214.918
CDC42BPA	2.46028	3.00947	34.6404	9.38685e-99	5.62211e-98	214.918
UCP2	4.02667	3.62708	34.6371	9.57957e-99	5.73395e-98	214.898
DHRS12	-2.38617	3.98458	-34.6352	9.68944e-99	5.79608e-98	214.886
ADNP	2.20181	3.74551	34.6346	9.72502e-99	5.81372e-98	214.883
FAM199X	2.03198	3.0085	34.632	9.87938e-99	5.90231e-98	214.867
NEK6	2.88557	3.67812	34.6205	1.06005e-98	6.3292e-98	214.796
SLC46A3	2.98956	2.7796	34.6104	1.12736e-98	6.72687e-98	214.735
ISG15	5.48701	4.3151	34.61	1.13056e-98	6.74174e-98	214.732
NFKB1	2.47396	3.5765	34.5961	1.23068e-98	7.33421e-98	214.647
TMED7	2.42665	4.59586	34.5837	1.32778e-98	7.90793e-98	214.571
DBR1	2.14797	2.56789	34.5833	1.33093e-98	7.92178e-98	214.569
VPS35	2.17438	3.9406	34.5751	1.39918e-98	8.32283e-98	214.518
KIFAP3	2.27506	3.28016	34.5659	1.48055e-98	8.80137e-98	214.462
UBE2R2	1.82677	4.97966	34.5622	1.51468e-98	8.99864e-98	214.439
FKBP10	3.70513	4.41153	34.562	1.51639e-98	9.00323e-98	214.438
DNAJA1	2.9165	5.529	34.5475	1.65651e-98	9.82905e-98	214.349
MYH9	2.95543	7.15487	34.5464	1.668e-98	9.89108e-98	214.343
FAM91A1	2.33895	3.26556	34.543	1.70326e-98	1.00939e-97	214.322
TULP3	2.47262	2.87171	34.5361	1.77661e-98	1.05166e-97	214.279
TMEM128	2.03212	3.822	34.5361	1.77678e-98	1.05166e-97	214.279
HIPK3	2.57854	3.54638	34.5336	1.80378e-98	1.06698e-97	214.264
SELENOH	-2.52473	4.69987	-34.5298	1.84615e-98	1.09137e-97	214.241
PRCC	1.83546	4.40431	34.5256	1.89407e-98	1.119e-97	214.215
MAGOH	1.94477	4.59021	34.5139	2.03561e-98	1.20176e-97	214.143
ZNF121	2.3974	2.06806	34.5138	2.03667e-98	1.20176e-97	214.143
TARS2	1.99129	3.35681	34.5038	2.16502e-98	1.27671e-97	214.082
MYPOP	2.25468	2.39518	34.4998	2.21882e-98	1.30763e-97	214.057
PPL	3.72405	3.4539	34.4971	2.25557e-98	1.32847e-97	214.041
GJA1	4.67921	3.4751	34.4959	2.27306e-98	1.33794e-97	214.033
ZNF592	2.12332	3.00926	34.4931	2.31125e-98	1.35958e-97	214.016
FCHSD2	2.65281	2.6825	34.4863	2.41071e-98	1.41722e-97	213.974
RPS3A	-2.08097	9.68373	-34.4742	2.59497e-98	1.52461e-97	213.9
WAPL	2.07573	3.37261	34.4556	2.90911e-98	1.70812e-97	213.786
NABP2	1.77638	4.36822	34.4507	2.99788e-98	1.75916e-97	213.756
ASS1	3.06448	5.48403	34.4493	3.02407e-98	1.77344e-97	213.747
XPO7	1.81836	3.79033	34.4405	3.19208e-98	1.87082e-97	213.693
DOK1	2.48764	2.76806	34.4288	3.4279e-98	2.0078e-97	213.622
MAST2	2.80998	3.0601	34.4239	3.53406e-98	2.06872e-97	213.591
RNF128	3.42763	3.60368	34.4112	3.81964e-98	2.23451e-97	213.513
COX6B1	2.01862	7.10828	34.405	3.9675e-98	2.31959e-97	213.475
COPS6	1.69569	5.60831	34.3964	4.18219e-98	2.44361e-97	213.422
HSDL1	2.04899	2.40885	34.3915	4.31113e-98	2.51741e-97	213.392
RBM10	2.09994	4.46254	34.3887	4.38416e-98	2.5585e-97	213.375
ZDHHC9	2.25853	3.91513	34.3701	4.91578e-98	2.86699e-97	213.261
TIPARP	3.15903	2.81857	34.3679	4.98205e-98	2.90387e-97	213.247
FAM76A	2.05654	2.14538	34.3659	5.04316e-98	2.9377e-97	213.235
CAPN2	2.46992	5.76423	34.3636	5.11632e-98	2.9785e-97	213.221
ANKRD13C	2.09857	2.1751	34.3505	5.54544e-98	3.22634e-97	213.14
VAMP4	1.93292	2.56039	34.3502	5.55302e-98	3.22879e-97	213.139
CCT3	2.14763	6.25632	34.3409	5.8818e-98	3.41788e-97	213.081
NUDT16L1	1.80718	3.86396	34.3391	5.94762e-98	3.45403e-97	213.07
DNAJC13	2.39508	2.77553	34.3348	6.10446e-98	3.54296e-97	213.044
PDGFB	3.55751	2.62395	34.3273	6.39232e-98	3.70778e-97	212.998
DERA	2.17097	3.84414	34.3263	6.43144e-98	3.7282e-97	212.992
PDIA4	2.65542	6.31796	34.3258	6.45233e-98	3.73805e-97	212.988
CTSS	4.91528	3.99825	34.3247	6.49725e-98	3.76179e-97	212.982
LRRC8D	2.04047	2.68687	34.3234	6.54926e-98	3.78961e-97	212.974
UBXN7	2.25741	2.10479	34.3163	6.83955e-98	3.95519e-97	212.93
PPP6R1	2.43711	4.01825	34.3122	7.01703e-98	4.05537e-97	212.905
UBE2D1	2.6376	2.55017	34.3072	7.23359e-98	4.178e-97	212.874
PIGM	1.87818	2.23251	34.3061	7.28193e-98	4.20338e-97	212.867
TNIP2	2.3975	4.33526	34.3048	7.34118e-98	4.23502e-97	212.859
ERP29	1.46695	6.44485	34.3039	7.38485e-98	4.25764e-97	212.853
ALDH3B1	3.68275	2.89551	34.2805	8.52644e-98	4.91285e-97	212.71
TNIP1	2.04085	5.60331	34.2701	9.09143e-98	5.23524e-97	212.645
UBE2F	-1.68007	4.50983	-34.2598	9.68278e-98	5.57241e-97	212.582
CHMP2A	1.9326	6.34193	34.2557	9.93362e-98	5.71333e-97	212.557
PGAM5	1.99054	3.5391	34.2418	1.0816e-97	6.21707e-97	212.471
PTMS	2.63218	7.07463	34.2411	1.08626e-97	6.24013e-97	212.467
UBQLN1	1.85741	4.62923	34.237	1.11409e-97	6.39613e-97	212.442
UBE2K	2.15891	4.23902	34.2266	1.18784e-97	6.81547e-97	212.378
DCAF16	1.97233	2.99521	34.2231	1.21408e-97	6.96185e-97	212.356
CAMSAP1	2.33706	2.2816	34.221	1.22928e-97	7.04478e-97	212.343
QRSL1	1.959	1.96535	34.2193	1.24238e-97	7.11557e-97	212.333
CYB5D2	2.21921	3.32278	34.2143	1.28151e-97	7.3353e-97	212.302
WASF2	2.54657	4.69684	34.2102	1.31412e-97	7.51747e-97	212.277
MTFMT	2.1481	1.80979	34.2027	1.37626e-97	7.86825e-97	212.23
NIPSNAP3A	2.16883	3.25624	34.1862	1.5239e-97	8.7071e-97	212.128
CDK7	2.15009	3.42952	34.1782	1.60057e-97	9.13969e-97	212.079
TMEM181	1.853	4.36801	34.1723	1.65983e-97	9.47243e-97	212.043
TMEM69	2.15223	3.85147	34.167	1.71433e-97	9.77759e-97	212.01
ZNF609	2.51049	2.16757	34.1634	1.75318e-97	9.99321e-97	211.988
LAP3	2.72854	4.50124	34.1614	1.77468e-97	1.01098e-96	211.976
CD93	4.11492	2.87682	34.1559	1.83621e-97	1.04541e-96	211.942
WDR53	2.51315	2.03555	34.1481	1.92691e-97	1.09639e-96	211.893
TLK1	1.92798	3.01351	34.1469	1.94151e-97	1.10404e-96	211.886
TGFB1	3.77743	3.94778	34.1431	1.98649e-97	1.12895e-96	211.863
ANKRD27	2.19988	2.37874	34.1384	2.04495e-97	1.16148e-96	211.834
INPP5A	2.08916	3.12339	34.1179	2.32075e-97	1.31734e-96	211.707
FRMD8	2.54251	4.08429	34.1124	2.40171e-97	1.36249e-96	211.673
GIT1	2.04473	4.04979	34.0909	2.74272e-97	1.55502e-96	211.54
SLC40A1	3.31856	5.12156	34.0745	3.0352e-97	1.71982e-96	211.439
YWHAZ	2.67567	6.55553	34.0732	3.05783e-97	1.73162e-96	211.431
GRINA	2.15845	6.3058	34.065	3.21745e-97	1.82093e-96	211.38
SEPHS1	1.72708	4.06923	34.0632	3.25277e-97	1.83984e-96	211.369
ABHD4	2.51221	3.67256	34.0607	3.30336e-97	1.86735e-96	211.354
SH3GL1	2.11428	4.74189	34.0583	3.3531e-97	1.89434e-96	211.339
CTNNBL1	2.06512	3.92066	34.0262	4.08818e-97	2.30827e-96	211.141
ANKS1A	2.28667	2.60984	34.0244	4.13437e-97	2.33297e-96	211.129
SOS2	2.24627	2.73704	34.0167	4.33578e-97	2.44518e-96	211.082
AP2M1	1.99118	6.53125	34.0153	4.37548e-97	2.46611e-96	211.073
SAP30	2.95531	2.61304	33.9665	5.91373e-97	3.33114e-96	210.771
STING1	3.31771	3.70371	33.9654	5.95618e-97	3.35307e-96	210.764
ATG16L1	2.02971	3.12343	33.9555	6.33109e-97	3.56203e-96	210.703
CNOT6L	2.29829	2.40633	33.9501	6.54849e-97	3.68218e-96	210.669
MIEF1	1.82406	2.8115	33.9476	6.64716e-97	3.73546e-96	210.654
DAG1	2.32838	5.10824	33.9416	6.90004e-97	3.87529e-96	210.617
RAB5B	1.85105	5.15678	33.9273	7.54169e-97	4.23318e-96	210.528
RNF121	1.73113	3.5038	33.9237	7.7081e-97	4.32405e-96	210.506
RAB9A	1.90845	3.95961	33.9191	7.9309e-97	4.44642e-96	210.477
FAM214B	2.97048	2.51344	33.9167	8.04955e-97	4.5103e-96	210.462
TMEM177	2.16149	2.08421	33.9085	8.46862e-97	4.74233e-96	210.412
CAMK2D	2.6891	2.84378	33.9043	8.69418e-97	4.86579e-96	210.385
TMEM267	2.23384	2.22974	33.8929	9.32905e-97	5.21804e-96	210.315
CNPY4	3.07548	2.1994	33.8885	9.58598e-97	5.35862e-96	210.288
UBL7	1.8695	4.71813	33.8858	9.74678e-97	5.44533e-96	210.271
INPP5F	2.56459	1.99151	33.878	1.02294e-96	5.71161e-96	210.222
BHLHE41	3.98923	2.76209	33.866	1.10216e-96	6.15034e-96	210.148
TMBIM6	1.74196	7.61719	33.8642	1.11469e-96	6.21665e-96	210.137
TSPO	3.34158	6.3972	33.8611	1.1361e-96	6.33233e-96	210.117
CDC123	1.99494	4.32298	33.8378	1.31274e-96	7.31266e-96	209.973
GMFB	2.35695	2.96377	33.8266	1.40747e-96	7.83575e-96	209.903
SNX6	2.63784	3.89603	33.8209	1.45809e-96	8.11285e-96	209.868
ZNF747	1.81429	1.88074	33.8199	1.46743e-96	8.16006e-96	209.861
SCAMP2	1.94944	5.28017	33.8158	1.50456e-96	8.36168e-96	209.836
FLOT2	2.85489	5.20599	33.8126	1.53502e-96	8.52601e-96	209.816
LLGL1	2.60755	2.16563	33.8097	1.56287e-96	8.67566e-96	209.798
LACTB	2.31365	2.89168	33.8094	1.56564e-96	8.6848e-96	209.796
SNU13	1.75619	5.72359	33.8093	1.56633e-96	8.6848e-96	209.796
GNG11	3.3243	2.86633	33.801	1.65001e-96	9.14343e-96	209.744
TBC1D22B	2.28799	2.56433	33.7987	1.67365e-96	9.26906e-96	209.73
TSR2	1.7493	4.18802	33.7884	1.78408e-96	9.87494e-96	209.666
DUSP3	2.21962	4.59459	33.787	1.79892e-96	9.95134e-96	209.657
NEDD4L	-2.75324	3.78853	-33.7738	1.95324e-96	1.07988e-95	209.575
RPRD2	2.23336	2.88873	33.7683	2.02082e-96	1.11659e-95	209.541
SERINC2	3.9019	5.14272	33.7592	2.13845e-96	1.1809e-95	209.484
STAG2	2.37246	3.50559	33.7233	2.67236e-96	1.47489e-95	209.261
TMX1	2.50488	3.45645	33.7182	2.75864e-96	1.52163e-95	209.229
HIGD2A	2.02773	6.14339	33.718	2.7631e-96	1.52321e-95	209.228
SDCBP	2.45799	5.63056	33.7127	2.85557e-96	1.57328e-95	209.195
FAM122A	1.87307	2.44951	33.7099	2.90499e-96	1.59958e-95	209.178
EIF4G3	2.4868	3.06905	33.7013	3.06416e-96	1.68626e-95	209.124
OPTN	2.36652	4.71556	33.6925	3.23767e-96	1.78072e-95	209.069
NOTCH3	3.80368	3.42311	33.6913	3.26062e-96	1.79231e-95	209.062
AGR2	6.58111	4.55931	33.6896	3.29535e-96	1.81036e-95	209.052
ZC3H15	1.83854	4.81919	33.6867	3.35656e-96	1.84293e-95	209.033
PRKACB	3.29132	2.81841	33.6789	3.52262e-96	1.93299e-95	208.985
PCDH1	3.86675	3.92431	33.6674	3.78307e-96	2.07472e-95	208.913
MRPL58	1.9974	4.19094	33.6629	3.8904e-96	2.13236e-95	208.885
ZNF791	2.01998	2.29367	33.6606	3.94681e-96	2.16204e-95	208.871
EIF6	2.10935	5.78002	33.6536	4.12415e-96	2.25789e-95	208.827
YME1L1	1.91845	4.60071	33.6481	4.26786e-96	2.33523e-95	208.793
YRDC	2.10378	3.14822	33.6409	4.46237e-96	2.44026e-95	208.748
CD248	4.76668	3.66416	33.6279	4.8373e-96	2.64378e-95	208.667
CD276	2.52848	4.54724	33.6212	5.04474e-96	2.75558e-95	208.625
MIER1	2.4191	2.50844	33.6172	5.17052e-96	2.82231e-95	208.601
DTX4	3.08814	2.92364	33.6172	5.17281e-96	2.82231e-95	208.6
KCTD3	2.21794	4.29574	33.611	5.37636e-96	2.9317e-95	208.562
HIF1A	3.51095	4.58645	33.6106	5.39006e-96	2.93749e-95	208.559
LGALS1	4.12767	7.25466	33.6071	5.50822e-96	3.00017e-95	208.537
PSMB4	1.78615	6.98265	33.6038	5.62274e-96	3.06081e-95	208.517
KLHL20	2.42635	2.2787	33.6025	5.66693e-96	3.08311e-95	208.509
ACSL3	2.32876	3.6821	33.5838	6.36802e-96	3.46256e-95	208.392
RPL27A	-1.89693	9.56129	-33.579	6.56303e-96	3.56657e-95	208.362
MAN2B2	2.00246	3.57318	33.5788	6.57089e-96	3.56882e-95	208.361
RPS6KA3	2.63121	3.09147	33.5778	6.61129e-96	3.58872e-95	208.355
MAGED1	1.96226	5.48867	33.5718	6.86353e-96	3.72352e-95	208.317
DUSP11	2.05235	2.93394	33.5702	6.93199e-96	3.75853e-95	208.307
LDAH	2.20164	2.0519	33.5654	7.14397e-96	3.87127e-95	208.277
DNAJC15	2.64792	2.68704	33.5635	7.22919e-96	3.91523e-95	208.265
UPF3B	2.14634	2.48033	33.5579	7.4857e-96	4.05186e-95	208.23
MED10	1.9884	4.17704	33.5524	7.7438e-96	4.18919e-95	208.196
TMCC1	2.15727	2.56944	33.5473	7.99593e-96	4.32314e-95	208.164
CD63	1.6053	9.12978	33.5274	9.05018e-96	4.89037e-95	208.04
HSF2	1.99459	2.14438	33.517	9.65954e-96	5.2167e-95	207.975
WBP1	-2.77045	4.39658	-33.5103	1.00721e-95	5.43641e-95	207.933
SNAPC2	2.41582	3.71496	33.5056	1.03681e-95	5.59305e-95	207.904
SLC25A44	2.07714	2.61083	33.4934	1.11879e-95	6.03189e-95	207.828
GLCE	2.43613	2.30134	33.4845	1.18338e-95	6.37653e-95	207.772
COG4	2.19538	4.02053	33.4829	1.19501e-95	6.43555e-95	207.762
ATXN7L3	2.1732	4.07419	33.474	1.26339e-95	6.79998e-95	207.706
CLP1	2.51693	2.40176	33.4662	1.3266e-95	7.13619e-95	207.657
RANBP6	2.34761	2.42169	33.4648	1.3377e-95	7.19184e-95	207.649
FAM98A	1.88299	3.46298	33.4586	1.39058e-95	7.47194e-95	207.61
FBXO46	2.31943	2.78732	33.4375	1.58633e-95	8.51894e-95	207.479
PKN1	2.12681	5.43285	33.4273	1.69069e-95	9.07429e-95	207.415
SKA2	2.29582	3.08326	33.4223	1.74447e-95	9.35768e-95	207.383
PECAM1	3.44816	3.99962	33.4136	1.84223e-95	9.87654e-95	207.329
MSMO1	3.4362	4.23306	33.4072	1.91802e-95	1.02763e-94	207.288
VWA8	2.14108	1.80451	33.4071	1.91895e-95	1.02763e-94	207.288
SUPT16H	1.96979	4.41571	33.4006	1.99803e-95	1.06938e-94	207.248
SNX3	1.94521	6.36756	33.4003	2.00244e-95	1.07115e-94	207.245
STK10	2.76943	2.56785	33.3943	2.07865e-95	1.11129e-94	207.208
PDIK1L	2.15802	1.76609	33.381	2.25941e-95	1.20725e-94	207.124
LEPROT	2.33472	4.58269	33.3732	2.37159e-95	1.26648e-94	207.076
IGFBP5	5.31655	5.23751	33.3692	2.43156e-95	1.29778e-94	207.051
KRIT1	-1.86227	2.83018	-33.3632	2.52555e-95	1.3472e-94	207.013
SLC16A2	2.94637	2.21586	33.3601	2.57427e-95	1.37242e-94	206.994
HCFC1R1	2.58195	5.201	33.3576	2.6144e-95	1.39304e-94	206.978
SMCR8	2.54768	1.90561	33.3541	2.67248e-95	1.42319e-94	206.956
ARCN1	1.84831	5.99782	33.3472	2.79148e-95	1.48573e-94	206.913
MCMBP	2.23031	3.65908	33.3373	2.97013e-95	1.57994e-94	206.851
CIAO1	1.53044	4.64601	33.3315	3.07989e-95	1.63741e-94	206.814
DCTD	1.83501	5.12784	33.3287	3.13304e-95	1.66474e-94	206.797
NF2	2.03755	2.66702	33.3269	3.16966e-95	1.68326e-94	206.786
SEPTIN10	2.80481	3.50654	33.3227	3.25393e-95	1.72706e-94	206.759
RNASEH1	1.87911	2.51883	33.3174	3.36452e-95	1.78476e-94	206.726
TSPAN8	4.64613	5.45066	33.3093	3.53938e-95	1.87648e-94	206.675
TIMP1	4.92673	7.53804	33.3065	3.60083e-95	1.908e-94	206.658
RPS24	-2.07103	9.88827	-33.2973	3.81401e-95	2.01984e-94	206.6
COMMD7	1.73992	4.61785	33.2961	3.84483e-95	2.03503e-94	206.592
SRP14	1.78375	7.04784	33.2959	3.84968e-95	2.03647e-94	206.591
METAP1	1.96071	3.82909	33.2952	3.86438e-95	2.04312e-94	206.587
CDC27	2.02181	3.29994	33.293	3.9188e-95	2.07075e-94	206.573
PIBF1	2.2663	2.32488	33.2918	3.94951e-95	2.08582e-94	206.565
TRIM65	1.87344	3.40716	33.2885	4.0314e-95	2.12789e-94	206.545
EGLN2	-2.98461	2.97117	-33.2815	4.2128e-95	2.22241e-94	206.501
NAA50	2.04944	4.46631	33.2786	4.29003e-95	2.26191e-94	206.483
RPP25L	2.40206	4.07448	33.2781	4.30292e-95	2.26745e-94	206.48
PGP	2.30645	2.40703	33.2681	4.57975e-95	2.412e-94	206.417
HCFC1	2.03863	3.63335	33.2521	5.06305e-95	2.66507e-94	206.317
NCOA5	2.16115	3.76023	33.2478	5.20205e-95	2.73673e-94	206.29
LCP1	4.66911	2.8457	33.2475	5.21332e-95	2.74115e-94	206.288
PPP4R3B	1.81064	4.0154	33.2446	5.30786e-95	2.78932e-94	206.27
TMEM268	2.20941	1.91119	33.2308	5.79013e-95	3.04109e-94	206.183
YY1	1.85031	4.14059	33.2303	5.80725e-95	3.04841e-94	206.18
TBL1X	2.24442	2.12301	33.2275	5.908e-95	3.09959e-94	206.162
TSR3	1.78098	5.24617	33.2114	6.5385e-95	3.4285e-94	206.061
MINPP1	2.12589	2.98896	33.1951	7.24095e-95	3.79475e-94	205.959
MRPL45	1.95975	4.54908	33.1932	7.32681e-95	3.83764e-94	205.947
SMARCA5	2.21802	3.88346	33.1843	7.74824e-95	4.05616e-94	205.891
CCNY	1.95641	4.10924	33.1838	7.77636e-95	4.06865e-94	205.887
EVI5L	2.172	2.06561	33.1823	7.84712e-95	4.10343e-94	205.878
LOXL2	4.09952	2.70248	33.1816	7.88311e-95	4.11999e-94	205.874
NCKIPSD	2.31621	3.26662	33.181	7.91295e-95	4.13333e-94	205.87
MSANTD3	1.97485	2.87859	33.1808	7.91977e-95	4.13463e-94	205.869
ABLIM1	2.66329	4.14479	33.1744	8.24541e-95	4.30228e-94	205.829
DOHH	2.27517	2.82079	33.174	8.26521e-95	4.31026e-94	205.826
C6orf62	2.11013	5.73713	33.1721	8.36629e-95	4.3606e-94	205.814
SPINT1	2.81703	6.0668	33.1622	8.90137e-95	4.63696e-94	205.752
ZFAND3	2.14124	4.68058	33.155	9.31385e-95	4.84919e-94	205.707
CASP2	2.08824	2.60777	33.1532	9.42108e-95	4.90235e-94	205.695
NAA30	2.02652	2.14663	33.1495	9.64393e-95	5.01558e-94	205.672
PDCD7	2.10244	2.78902	33.1471	9.78951e-95	5.08852e-94	205.657
SPG21	1.85283	4.94524	33.1447	9.93785e-95	5.16282e-94	205.642
MBNL1	2.42173	3.86512	33.1437	9.99953e-95	5.19204e-94	205.636
REEP4	2.57939	3.62893	33.143	1.00432e-94	5.21187e-94	205.631
ZBTB5	1.81765	2.33289	33.1411	1.01673e-94	5.27342e-94	205.619
CCZ1B	-2.51077	3.16766	-33.1365	1.04658e-94	5.42531e-94	205.59
POLR2G	1.83584	5.07259	33.1322	1.07496e-94	5.5694e-94	205.563
CPOX	2.10852	2.66988	33.1312	1.08194e-94	5.60252e-94	205.557
DGUOK	2.02824	4.58726	33.1309	1.084e-94	5.61016e-94	205.555
BSG	1.87754	7.54417	33.1296	1.09295e-94	5.65057e-94	205.547
RPS6KA1	2.32531	3.86247	33.1296	1.09299e-94	5.65057e-94	205.547
RAB3GAP1	1.93844	3.87588	33.1114	1.22528e-94	6.33106e-94	205.432
CNPY3	2.11107	5.86089	33.1034	1.28871e-94	6.65522e-94	205.382
DEDD2	2.30677	4.21745	33.0996	1.31969e-94	6.81152e-94	205.358
MRPS14	1.66944	3.8281	33.0966	1.34435e-94	6.93504e-94	205.339
TBP	1.79121	2.87893	33.0922	1.38212e-94	7.12603e-94	205.312
C1QA	4.91604	5.18367	33.0862	1.43548e-94	7.39717e-94	205.274
NIPA1	2.26136	2.07718	33.0834	1.4616e-94	7.52769e-94	205.256
MAZ	-2.23898	4.76593	-33.0827	1.46766e-94	7.55487e-94	205.251
R3HCC1L	2.02714	2.6881	33.0822	1.47181e-94	7.57214e-94	205.249
MRPL39	1.94742	3.83958	33.0803	1.48949e-94	7.65898e-94	205.237
GOLPH3L	2.24903	4.11633	33.0783	1.50903e-94	7.75526e-94	205.224
AP3M2	2.45533	2.2845	33.0781	1.51044e-94	7.75837e-94	205.223
ELK4	2.34372	2.63541	33.0747	1.54307e-94	7.92168e-94	205.201
PPDPF	2.98546	7.6977	33.068	1.60955e-94	8.25855e-94	205.159
CD4	4.04945	2.60791	33.0663	1.62727e-94	8.34499e-94	205.148
WHAMM	1.96397	2.3571	33.0585	1.7087e-94	8.75787e-94	205.099
FARSB	1.82557	3.23597	33.0558	1.73855e-94	8.90613e-94	205.082
SEC23A	2.82856	2.76539	33.0553	1.74325e-94	8.92542e-94	205.079
TTC27	2.18521	2.60821	33.0529	1.77083e-94	9.06174e-94	205.064
PTGES3	2.12164	6.4007	33.0501	1.802e-94	9.21633e-94	205.046
LY6E	4.28623	5.98044	33.05	1.80314e-94	9.21722e-94	205.045
ENPP4	2.49722	2.53332	33.0349	1.9833e-94	1.01327e-93	204.95
CDS2	2.18419	2.59932	33.0241	2.12175e-94	1.08301e-93	204.883
CASP10	2.42991	2.06073	33.0241	2.12206e-94	1.08301e-93	204.882
TBC1D13	1.84637	3.58387	33.0235	2.12961e-94	1.08628e-93	204.879
PTPN9	2.39733	2.73127	33.0208	2.16637e-94	1.10445e-93	204.862
FKBP9	2.26049	4.98867	33.0065	2.37178e-94	1.20852e-93	204.771
RPL18A	-2.19732	9.84531	-32.994	2.56507e-94	1.30631e-93	204.693
NAPG	1.99739	3.13476	32.9829	2.75058e-94	1.40004e-93	204.623
HDDC3	-1.92172	2.92201	-32.9583	3.2119e-94	1.63398e-93	204.468
SERTAD2	3.06076	2.23064	32.9561	3.25711e-94	1.6561e-93	204.454
ELOVL5	3.48505	3.57801	32.9437	3.52268e-94	1.79018e-93	204.375
YARS2	2.13785	2.85422	32.934	3.74506e-94	1.90218e-93	204.314
ABCD1	1.91465	2.80766	32.9326	3.77832e-94	1.91805e-93	204.305
SHISA5	2.41417	5.55972	32.9321	3.78956e-94	1.92274e-93	204.302
VIPAS39	2.03228	3.1158	32.9314	3.80679e-94	1.93046e-93	204.297
PRDX1	2.50617	6.49201	32.9244	3.97753e-94	2.01597e-93	204.254
ZNRF2	2.07325	2.35374	32.914	4.24815e-94	2.15199e-93	204.188
PPIL4	2.21364	3.2488	32.912	4.30123e-94	2.17772e-93	204.175
MAFG	2.50913	2.84085	32.9038	4.53021e-94	2.29245e-93	204.123
EPHB4	2.36558	4.46717	32.8939	4.82193e-94	2.43877e-93	204.061
SLC38A7	2.25432	2.08789	32.8906	4.92615e-94	2.49017e-93	204.039
IPO7	2.52465	4.24723	32.8835	5.15164e-94	2.60278e-93	203.995
P4HA1	3.37618	3.96969	32.8828	5.17219e-94	2.61178e-93	203.991
ELMOD2	1.72639	2.62755	32.8703	5.59931e-94	2.82597e-93	203.911
ZC3H4	2.03636	3.05178	32.87	5.6101e-94	2.82992e-93	203.909
EPRS1	1.81354	5.07594	32.8626	5.87622e-94	2.96259e-93	203.863
FBLN2	4.92144	2.95063	32.8578	6.05911e-94	3.05319e-93	203.832
FCF1	2.27118	3.32327	32.8562	6.12074e-94	3.08262e-93	203.822
TMEM216	1.92282	3.54708	32.8554	6.15063e-94	3.09604e-93	203.817
PHF20	2.1609	2.6899	32.8503	6.35227e-94	3.19586e-93	203.785
ARHGAP35	2.24468	3.00849	32.84	6.7798e-94	3.40916e-93	203.72
B3GNT2	2.54948	3.68135	32.8341	7.03744e-94	3.53685e-93	203.682
CPTP	2.31145	3.72077	32.8328	7.0956e-94	3.5642e-93	203.674
SHLD2	1.75929	2.91131	32.8322	7.12329e-94	3.57623e-93	203.67
FCHO2	2.793	2.65933	32.8203	7.67815e-94	3.85278e-93	203.595
NBN	2.27748	3.05766	32.82	7.69241e-94	3.85791e-93	203.593
PRKAR1B	2.64051	2.28678	32.8175	7.81772e-94	3.9187e-93	203.577
ACTN4	2.81461	6.69164	32.8145	7.9636e-94	3.98973e-93	203.559
RHPN2	3.4912	3.11128	32.8119	8.09839e-94	4.05513e-93	203.542
TOR1AIP1	2.30399	3.90376	32.81	8.19525e-94	4.10149e-93	203.53
TRMT6	2.04477	2.55392	32.806	8.40413e-94	4.20382e-93	203.505
C5orf22	1.91095	2.75547	32.7939	9.07261e-94	4.53583e-93	203.428
SERPINH1	3.75359	5.03122	32.7923	9.1631e-94	4.57868e-93	203.418
THAP4	1.78607	4.78056	32.7851	9.59136e-94	4.79017e-93	203.372
COL12A1	5.26755	2.94411	32.7801	9.90366e-94	4.94356e-93	203.34
CLIP2	2.29384	3.59008	32.7586	1.13465e-93	5.66082e-93	203.204
RNF115	1.8029	2.42273	32.7423	1.25767e-93	6.2713e-93	203.101
GNAI2	2.57612	5.66052	32.7373	1.29789e-93	6.46849e-93	203.07
PROS1	3.58803	2.42413	32.7152	1.49294e-93	7.43669e-93	202.93
GIPC1	2.65636	5.1816	32.7055	1.58777e-93	7.90496e-93	202.868
BBX	2.55207	2.46673	32.7048	1.59438e-93	7.93372e-93	202.864
PLAAT4	5.00407	3.9087	32.7041	1.60193e-93	7.96712e-93	202.859
SGPP1	2.27486	3.11406	32.6958	1.68833e-93	8.39246e-93	202.806
ALDH9A1	1.87771	4.56155	32.6856	1.80169e-93	8.95131e-93	202.741
CCDC47	1.99334	4.85533	32.6776	1.89442e-93	9.40713e-93	202.691
AFTPH	1.68313	4.04772	32.6721	1.96157e-93	9.73552e-93	202.656
HEXA	-2.07131	4.00469	-32.6634	2.07401e-93	1.02882e-92	202.6
GPX4	2.23787	6.67457	32.662	2.09149e-93	1.03696e-92	202.592
ZNF691	2.02811	2.53047	32.6619	2.09275e-93	1.03704e-92	202.591
RABEPK	1.62587	3.02511	32.6613	2.10143e-93	1.04081e-92	202.587
OCRL	2.02347	3.11649	32.6568	2.16268e-93	1.07059e-92	202.559
IRF2BPL	2.22938	3.57632	32.6442	2.34169e-93	1.1586e-92	202.479
RSBN1L	1.85055	2.48894	32.644	2.34467e-93	1.15948e-92	202.478
ZDHHC18	2.06584	2.96549	32.6427	2.36479e-93	1.16882e-92	202.469
PDLIM1	2.82303	6.35815	32.639	2.41978e-93	1.19538e-92	202.446
UBE2G1	1.84438	3.45304	32.6376	2.44196e-93	1.20572e-92	202.437
FSTL1	4.23497	4.55116	32.637	2.45196e-93	1.21003e-92	202.433
CNP	1.86726	4.28346	32.6357	2.47206e-93	1.21932e-92	202.425
RRM2B	2.7255	2.50141	32.6355	2.47515e-93	1.22021e-92	202.423
LBR	2.09633	3.70759	32.6346	2.48813e-93	1.22598e-92	202.418
KLHL2	2.55533	2.69047	32.6207	2.71836e-93	1.33873e-92	202.33
CLCN3	2.27557	3.94828	32.6117	2.87748e-93	1.41637e-92	202.273
ZMYND8	2.42119	3.00796	32.6071	2.96336e-93	1.45789e-92	202.243
FAM8A1	2.0175	3.27797	32.6038	3.02678e-93	1.48832e-92	202.222
BID	2.73316	2.88827	32.6016	3.06904e-93	1.50833e-92	202.208
CNPPD1	1.97791	5.11501	32.6	3.10084e-93	1.52317e-92	202.198
ARMC6	2.19418	2.77844	32.599	3.12067e-93	1.53212e-92	202.191
ATRAID	1.45493	6.13426	32.5947	3.20696e-93	1.57368e-92	202.164
BRMS1	1.88815	4.77637	32.5883	3.33995e-93	1.6381e-92	202.124
UCHL3	-2.41324	2.88841	-32.5742	3.65255e-93	1.7905e-92	202.034
TMEM184B	2.43574	4.07709	32.5688	3.77988e-93	1.85197e-92	202
IFIH1	2.78	2.50046	32.5539	4.15465e-93	2.03454e-92	201.905
LASP1	2.38377	5.34454	32.5528	4.18493e-93	2.04832e-92	201.898
AREL1	1.88257	3.08732	32.543	4.45368e-93	2.17875e-92	201.835
MRM1	2.63469	2.14943	32.5426	4.46326e-93	2.18232e-92	201.833
SMURF2	2.31684	2.50465	32.5293	4.85692e-93	2.37359e-92	201.749
USP9X	2.16345	3.62474	32.5269	4.93279e-93	2.40943e-92	201.733
SGPL1	2.37346	3.80696	32.5259	4.96484e-93	2.42384e-92	201.727
RABL3	1.92503	2.13473	32.5168	5.25894e-93	2.56612e-92	201.669
BCL2L1	2.67841	5.30506	32.5158	5.29218e-93	2.58102e-92	201.663
INO80	2.11439	2.76101	32.5108	5.46368e-93	2.6633e-92	201.631
LANCL1	2.14065	3.48076	32.4937	6.0925e-93	2.96831e-92	201.522
TNFSF10	3.19133	4.26631	32.4871	6.35424e-93	3.09425e-92	201.48
TBL1XR1	2.09157	3.73548	32.4864	6.38004e-93	3.10524e-92	201.476
GADD45A	3.26688	3.8676	32.4854	6.42239e-93	3.12426e-92	201.469
DCAF1	1.96113	2.74929	32.484	6.47927e-93	3.15032e-92	201.46
VOPP1	2.14724	3.86194	32.4824	6.54351e-93	3.17994e-92	201.45
HDGFL2	1.91211	4.13706	32.457	7.69448e-93	3.73738e-92	201.288
MAP3K7	1.94284	2.94319	32.4322	9.00728e-93	4.37281e-92	201.13
MAPK1IP1L	2.06415	3.97169	32.4312	9.06611e-93	4.39914e-92	201.124
NUP133	1.93733	3.26106	32.4294	9.17035e-93	4.44746e-92	201.112
RNF185	1.63345	3.71999	32.4244	9.47105e-93	4.59096e-92	201.08
DFFA	1.92956	2.89861	32.4205	9.70867e-93	4.70376e-92	201.055
GRWD1	1.98279	3.34837	32.4142	1.01057e-92	4.89363e-92	201.015
RAB7A	1.75907	5.71767	32.4137	1.01361e-92	4.90589e-92	201.012
DEDD	1.75215	3.91896	32.3938	1.15092e-92	5.56763e-92	200.885
PJA2	2.42723	4.46965	32.3907	1.17366e-92	5.67475e-92	200.865
GSS	2.2315	3.37745	32.3887	1.18901e-92	5.74609e-92	200.852
SIGMAR1	1.8695	5.01551	32.3701	1.33843e-92	6.4649e-92	200.734
LYSMD3	2.40861	2.30904	32.3593	1.43392e-92	6.92263e-92	200.665
MRPL30	1.64796	3.01238	32.3436	1.58486e-92	7.64749e-92	200.565
LUM	5.11599	6.72805	32.3426	1.59455e-92	7.69038e-92	200.559
TMEM47	3.63913	2.3842	32.3372	1.65112e-92	7.95917e-92	200.524
LIPA	3.03729	4.0197	32.3315	1.71137e-92	8.24547e-92	200.488
MOSPD3	2.14057	3.82996	32.3286	1.74391e-92	8.398e-92	200.469
SMG5	2.09305	4.83234	32.3199	1.84293e-92	8.87039e-92	200.414
TTC7B	-2.45396	2.74875	-32.3139	1.91551e-92	9.21506e-92	200.375
NECAP2	2.14848	4.15509	32.3019	2.06741e-92	9.94083e-92	200.299
TSPYL4	2.33819	3.08371	32.3016	2.07218e-92	9.95877e-92	200.296
HMGB2	2.94723	4.57076	32.2958	2.15021e-92	1.03286e-91	200.259
ABL1	2.39927	4.00303	32.2932	2.18664e-92	1.04983e-91	200.243
PDLIM5	2.45346	3.84601	32.2926	2.19405e-92	1.05286e-91	200.239
ETS2	3.68467	4.28987	32.2518	2.8471e-92	1.36555e-91	199.978
TCEAL9	2.33419	5.0273	32.2511	2.85972e-92	1.37092e-91	199.974
TIMP2	3.23962	6.07581	32.2401	3.06796e-92	1.47001e-91	199.904
PTGFRN	2.91287	4.24456	32.2388	3.09374e-92	1.48162e-91	199.895
KIF13B	2.84111	3.07181	32.2289	3.2974e-92	1.57836e-91	199.831
ELP3	1.91023	2.95573	32.2219	3.44724e-92	1.64926e-91	199.787
[truncated: 4,107 more rows]

## Sheet: Data2_VI_negative_vs_normal
Supplementary Data 2: Differential expression results for vascular invasion-negative PDAC tissues versus normal pancreas.
	logFC	AveExpr	t	P.Value	adj.P.Val	B
RPL17	-9.1485	8.51739	-118.839	3.75877e-202	3.59301e-198	451.133
RPS17	-8.31774	8.26233	-104.642	3.68143e-190	1.75954e-186	424.161
EEF1D	-4.6427	8.01941	-74.7273	9.17519e-159	2.92352e-155	352.849
RPS15A	-5.11306	8.92878	-73.8196	1.22987e-157	2.93907e-154	350.275
RNASEK	-5.42158	5.35829	-72.1331	1.65497e-155	3.16397e-152	345.412
CNPY2	-4.35888	4.84033	-70.0637	7.83971e-153	1.249e-149	339.296
NDUFA1	3.89025	6.17954	66.6002	3.45297e-148	4.71528e-145	328.673
KRTCAP2	-5.39938	5.56937	-66.4564	5.44283e-148	6.5035e-145	328.22
RPL26	-5.23081	9.21057	-66.1771	1.31978e-147	1.40175e-144	327.34
EIF3C	-5.97567	5.9282	-64.9984	5.76025e-146	5.50622e-143	323.585
NDUFS7	-4.11598	4.33475	-61.083	2.55237e-140	2.21801e-137	310.649
LDHB	-4.96233	6.21053	-57.309	1.45392e-134	1.15817e-131	297.449
RPS29	-4.21585	9.74922	-56.9921	4.57971e-134	3.3675e-131	296.306
RPS23	-3.78527	9.39527	-56.6928	1.36075e-133	9.29098e-131	295.221
ARF6	4.2077	3.78904	55.4211	1.47108e-131	9.37472e-129	290.553
SRP19	-3.67987	4.35822	-55.2036	3.30673e-131	1.97556e-128	289.745
NDUFA11	-3.82041	5.50804	-55.108	4.72605e-131	2.65743e-128	289.389
ECHS1	3.22584	5.61527	52.9931	1.46293e-127	7.76896e-125	281.374
PMVK	3.45169	4.55909	52.731	4.03747e-127	2.03127e-124	280.361
SEPHS2	3.48369	4.43567	52.5576	7.92258e-127	3.7866e-124	279.689
ADO	3.47871	1.87177	51.5638	3.91393e-125	1.78158e-122	275.798
SCCPDH	3.89319	3.75094	51.3137	1.05468e-124	4.43212e-122	274.809
CHMP4B	3.75544	5.94005	51.3109	1.06642e-124	4.43212e-122	274.798
TIMM23	3.27992	4.31257	50.998	3.7094e-124	1.47742e-121	273.554
CDK5RAP3	-5.2693	6.05843	-50.7839	8.73348e-124	3.33933e-121	272.699
FAM20B	3.33826	2.64402	50.6766	1.34338e-123	4.93898e-121	272.27
RAB22A	3.25014	1.93639	50.5336	2.38666e-123	8.44964e-121	271.696
UBTD2	3.43537	2.53302	50.5026	2.70317e-123	9.22844e-121	271.572
ABRAXAS2	3.26634	1.95189	50.4353	3.54591e-123	1.16881e-120	271.301
GPKOW	3.28802	3.08321	50.1077	1.33259e-122	4.24608e-120	269.98
YTHDF1	2.93029	3.86887	50.0693	1.55741e-122	4.80235e-120	269.824
C5orf15	3.61136	3.98971	49.9792	2.2446e-122	6.70503e-120	269.459
MRPL14	3.71475	4.16906	49.8646	3.57629e-122	1.03593e-119	268.994
ZCCHC3	3.20825	2.41784	49.6456	8.73475e-122	2.44932e-119	268.103
ACTR2	3.9412	4.59679	49.6392	8.96811e-122	2.44932e-119	268.077
SDHA	-3.30307	3.99207	-49.5473	1.3056e-121	3.46674e-119	267.702
SNRPN	-4.05136	4.31374	-49.4983	1.59522e-121	4.12126e-119	267.502
MTPN	3.99232	3.88892	49.4901	1.64957e-121	4.1257e-119	267.468
POMP	3.4338	4.98047	49.4852	1.68326e-121	4.1257e-119	267.448
SYAP1	3.42265	2.66096	49.3191	3.32671e-121	7.8269e-119	266.768
ENOPH1	2.86543	3.66171	49.3169	3.35707e-121	7.8269e-119	266.759
ZDHHC20	3.74837	2.83636	49.1427	6.87246e-121	1.56414e-118	266.044
GM2A	4.09659	2.89809	48.973	1.38383e-120	3.07629e-118	265.345
SMS	3.65244	4.13614	48.9038	1.84269e-120	4.00323e-118	265.059
NRBF2	3.25578	2.74852	48.7774	3.10949e-120	6.60525e-118	264.537
RPIA	2.58931	3.42567	48.7652	3.27123e-120	6.79776e-118	264.486
HNRNPA0	3.14247	3.51591	48.6772	4.71229e-120	9.584e-118	264.122
BAG5	3.30018	2.44852	48.664	4.97722e-120	9.91193e-118	264.067
HTATSF1	3.01466	3.95641	48.6079	6.28302e-120	1.2257e-117	263.835
WASL	3.32902	3.40025	48.2042	3.38506e-119	6.47156e-117	262.153
OSTF1	3.76933	3.84771	48.1977	3.47891e-119	6.52058e-117	262.126
MRPL57	2.91358	3.4413	48.1625	4.0308e-119	7.4097e-117	261.979
NDUFA8	3.07544	4.62476	48.1326	4.56861e-119	8.16687e-117	261.854
PRPF6	3.00476	4.88486	48.1303	4.61357e-119	8.16687e-117	261.844
RALA	3.83137	3.22351	48.0699	5.94416e-119	1.0331e-116	261.591
ALG9	-2.81747	3.1868	-47.9752	8.84408e-119	1.50965e-116	261.194
LAPTM4A	3.0537	7.16435	47.967	9.1548e-119	1.53528e-116	261.16
SF3B4	3.62649	4.43114	47.9087	1.17012e-118	1.92848e-116	260.915
DYNLL2	2.90875	3.389	47.7351	2.43152e-118	3.92215e-116	260.185
LSM3	3.04239	2.5563	47.7321	2.46186e-118	3.92215e-116	260.172
PAK2	3.40701	3.11832	47.6991	2.83008e-118	4.43487e-116	260.033
PTTG1IP	3.6138	5.91452	47.6811	3.05421e-118	4.7089e-116	259.957
MRPS10	3.09548	3.44619	47.6575	3.37383e-118	5.11911e-116	259.858
TRMT12	3.04477	1.7439	47.6014	4.27673e-118	6.3877e-116	259.621
MOB1A	3.417	3.42998	47.5339	5.68993e-118	8.36769e-116	259.336
FUCA1	3.94341	3.8644	47.2836	1.64608e-117	2.38408e-115	258.275
PPP3CA	3.73049	2.57062	47.2372	2.0056e-117	2.86142e-115	258.078
NDUFS6	3.19432	5.05885	47.1644	2.73405e-117	3.84335e-115	257.768
PFDN2	3.72028	5.10625	47.1388	3.05035e-117	4.22584e-115	257.659
FTL	3.70639	10.5051	47.0639	4.19721e-117	5.73159e-115	257.34
MICOS10	-3.22368	4.51071	-47.0032	5.43994e-117	7.324e-115	257.081
CAPZA1	3.02378	4.76394	46.9819	5.95866e-117	7.91094e-115	256.99
PRDX5	3.28305	7.23629	46.8009	1.29353e-116	1.69382e-114	256.216
ZMAT2	3.13889	4.77509	46.765	1.50875e-116	1.94894e-114	256.062
GHITM	2.80547	5.42797	46.6399	2.58272e-116	3.29176e-114	255.525
UHMK1	3.32356	2.61389	46.6095	2.94303e-116	3.70164e-114	255.395
TP53RK	3.25199	1.80594	46.599	3.08005e-116	3.82366e-114	255.35
APEX2	3.48222	2.43981	46.5853	3.26717e-116	4.00396e-114	255.291
SUMO1	2.97195	4.93064	46.4942	4.83621e-116	5.85181e-114	254.899
ARL8A	3.08415	4.25206	46.4246	6.53016e-116	7.80272e-114	254.599
MICU1	3.02962	3.5905	46.3381	9.48974e-116	1.11991e-113	254.226
SERINC3	3.10026	4.68189	46.31	1.07169e-115	1.24931e-113	254.104
PGRMC1	3.49953	4.78105	46.2631	1.31259e-115	1.51169e-113	253.902
BRK1	3.05643	6.26253	46.2474	1.40504e-115	1.5989e-113	253.834
REEP3	3.93613	2.498	46.2352	1.48129e-115	1.66585e-113	253.781
MRPS35	3.40308	3.95766	46.2175	1.59969e-115	1.77807e-113	253.704
HMGN4	3.49773	4.22699	46.1526	2.11889e-115	2.3281e-113	253.423
ENDOD1	4.38396	2.16809	46.1173	2.4705e-115	2.68358e-113	253.27
ERG28	3.37498	3.41493	46.0749	2.96918e-115	3.18903e-113	253.086
S100A6	6.73122	7.58758	46.0591	3.18024e-115	3.37777e-113	253.018
DESI2	3.25741	2.58214	46.054	3.25105e-115	3.41503e-113	252.996
CASP3	3.26108	2.80928	46.039	3.47005e-115	3.60545e-113	252.931
SNX9	3.07396	3.86562	46.0108	3.92406e-115	4.03334e-113	252.808
SFT2D2	2.98987	2.01944	45.9788	4.5102e-115	4.58649e-113	252.669
SNX12	3.21854	3.82644	45.9186	5.85946e-115	5.89585e-113	252.407
KCTD5	3.34475	2.75958	45.8714	7.19908e-115	7.16834e-113	252.202
CMTM6	3.84415	3.69327	45.8614	7.51844e-115	7.40915e-113	252.158
SLC35F6	3.26813	2.92414	45.8546	7.74693e-115	7.55642e-113	252.128
GTF2IRD2B	-2.68285	3.26546	-45.8388	8.29838e-115	7.94683e-113	252.06
BMS1	2.7136	2.44868	45.8384	8.31346e-115	7.94683e-113	252.058
RALB	3.60117	3.84233	45.8227	8.90117e-115	8.42438e-113	251.99
PDRG1	2.97431	2.70291	45.7291	1.33972e-114	1.25552e-112	251.581
ATXN7L3B	2.68596	3.47154	45.7198	1.39498e-114	1.29463e-112	251.541
BLOC1S4	3.41959	2.47455	45.6556	1.84785e-114	1.69843e-112	251.26
PLBD1	3.79174	3.93521	45.608	2.276e-114	2.06753e-112	251.052
MARCKSL1	5.73639	4.55281	45.6063	2.29269e-114	2.06753e-112	251.045
ZDHHC5	2.95802	4.01095	45.5374	3.10134e-114	2.77062e-112	250.743
SDR39U1	-3.53203	4.29249	-45.5291	3.21585e-114	2.84632e-112	250.707
RNF5	2.80261	4.75385	45.5027	3.61061e-114	3.1664e-112	250.591
SPTLC2	3.75574	2.11444	45.4679	4.20566e-114	3.65472e-112	250.439
VKORC1L1	2.98588	2.56343	45.4596	4.36334e-114	3.75759e-112	250.402
PI4K2A	3.42849	2.09684	45.3935	5.83342e-114	4.97872e-112	250.112
BPNT1	3.68992	2.45284	45.3854	6.04568e-114	5.11422e-112	250.076
SMU1	3.00272	2.39018	45.3832	6.10356e-114	5.11789e-112	250.066
FUNDC1	3.3312	2.6877	45.3578	6.82348e-114	5.6718e-112	249.955
MRGBP	3.33985	2.24301	45.3391	7.40899e-114	6.10539e-112	249.873
ALDOA	-5.22816	6.78909	-45.2784	9.67941e-114	7.90816e-112	249.606
ABT1	2.96623	2.62222	45.2524	1.08532e-113	8.79198e-112	249.491
RBBP5	2.85555	1.93015	45.2217	1.24275e-113	9.98275e-112	249.356
DAD1	2.66501	6.96361	45.2004	1.36551e-113	1.08774e-111	249.262
MAGEF1	2.69601	4.11339	45.1775	1.51053e-113	1.19332e-111	249.161
EID2	3.23977	2.11978	45.0522	2.62728e-113	2.05854e-111	248.608
ANP32E	3.80592	2.68291	44.9192	4.73608e-113	3.68067e-111	248.02
VMA21	2.76861	2.42773	44.8999	5.15825e-113	3.97642e-111	247.934
SLBP	2.83725	3.9293	44.872	5.8379e-113	4.46436e-111	247.811
PDCD6	-3.71806	4.04711	-44.8449	6.5854e-113	4.99602e-111	247.69
ADPRS	3.29719	3.58409	44.8224	7.27541e-113	5.47604e-111	247.591
YWHAG	3.62584	4.58013	44.7822	8.70073e-113	6.49768e-111	247.412
NOP10	3.33467	5.99014	44.6862	1.33346e-112	9.88106e-111	246.985
ICMT	3.18252	3.58229	44.6163	1.82068e-112	1.33876e-110	246.674
KIF5B	3.20209	4.18022	44.5844	2.09922e-112	1.53179e-110	246.532
TAF7	3.02976	4.83255	44.5822	2.11967e-112	1.535e-110	246.522
TMEM248	2.52189	4.78737	44.5733	2.20528e-112	1.58498e-110	246.483
CAP1	3.70626	5.65897	44.468	3.53004e-112	2.51818e-110	246.013
ZBTB2	3.00911	1.79178	44.4651	3.57495e-112	2.53133e-110	246
TSPAN1	7.07477	3.01885	44.4422	3.96091e-112	2.78399e-110	245.898
CWC22	2.88888	2.45095	44.3929	4.93953e-112	3.4465e-110	245.677
AVPI1	3.88088	2.76655	44.3749	5.35313e-112	3.70801e-110	245.597
FAM114A1	3.00871	3.41936	44.3385	6.30192e-112	4.33382e-110	245.434
GNAQ	3.31773	2.84417	44.3097	7.16933e-112	4.89512e-110	245.305
PDZD11	3.02155	3.91394	44.2777	8.27459e-112	5.60971e-110	245.162
STK38	3.89487	3.25244	44.2692	8.59662e-112	5.78698e-110	245.123
CAB39	2.85011	3.8615	44.2424	9.69611e-112	6.48147e-110	245.003
EFNB1	5.32581	2.83486	44.1874	1.24094e-111	8.23761e-110	244.757
FBXO28	2.96006	2.13594	44.1519	1.4557e-111	9.59658e-110	244.597
CTSZ	3.73923	6.08075	44.1306	1.60214e-111	1.04896e-109	244.501
PEBP1	2.33017	7.25519	44.0729	2.07697e-111	1.35059e-109	244.242
CHST14	3.60814	2.59723	44.0243	2.58521e-111	1.66973e-109	244.023
PAFAH1B2	2.75825	3.52166	43.9868	3.06066e-111	1.96354e-109	243.855
SH3BGRL	3.28863	5.04595	43.9459	3.68117e-111	2.34589e-109	243.67
SMIM15	3.05125	3.60374	43.9396	3.78825e-111	2.39814e-109	243.641
ABHD17C	4.49085	2.4636	43.9368	3.83499e-111	2.41175e-109	243.629
NOMO2	-4.61416	5.50579	-43.9347	3.87276e-111	2.41959e-109	243.619
TCEAL8	2.87058	4.70856	43.8887	4.76728e-111	2.95912e-109	243.412
HMCES	3.28726	3.3989	43.8863	4.81901e-111	2.97193e-109	243.401
GID8	2.61584	3.75808	43.8703	5.1798e-111	3.16086e-109	243.329
TM9SF3	2.90883	4.93274	43.8698	5.19149e-111	3.16086e-109	243.327
PRELID3B	3.26047	3.80682	43.8416	5.8972e-111	3.56781e-109	243.199
PBDC1	3.20765	3.67376	43.8295	6.2275e-111	3.74394e-109	243.145
WBP4	2.8881	2.08237	43.8001	7.11491e-111	4.25071e-109	243.012
GLO1	2.86742	4.53628	43.7439	9.17401e-111	5.44685e-109	242.758
NDUFB11	2.41025	6.0139	43.7027	1.10583e-110	6.52511e-109	242.571
ZNF777	2.68714	2.20456	43.6845	1.20109e-110	7.04372e-109	242.488
NAGA	3.70587	2.78514	43.6805	1.22259e-110	7.12603e-109	242.471
PBXIP1	3.39501	4.65841	43.642	1.45598e-110	8.43499e-109	242.296
APOL1	6.58498	3.18986	43.5962	1.79229e-110	1.03208e-108	242.088
CDC5L	2.9265	2.31166	43.5838	1.89637e-110	1.08547e-108	242.032
UBQLN2	3.53869	2.62144	43.5375	2.34053e-110	1.33173e-108	241.822
RAB14	3.00735	4.1306	43.4911	2.8901e-110	1.6347e-108	241.611
EZR	4.17743	5.98571	43.4722	3.14954e-110	1.77097e-108	241.525
ZMPSTE24	3.06187	3.36915	43.4688	3.19886e-110	1.78818e-108	241.51
FEM1B	3.08184	2.32792	43.4451	3.56302e-110	1.98017e-108	241.402
PNMA1	4.79897	2.54185	43.4389	3.66489e-110	2.02501e-108	241.374
RUNDC1	2.50453	2.30458	43.4328	3.76949e-110	2.07084e-108	241.345
TPRG1L	3.13565	4.60706	43.4095	4.19071e-110	2.28909e-108	241.24
ATP6V1A	2.88554	3.19964	43.3583	5.29309e-110	2.87481e-108	241.006
SH3BGRL3	3.9402	6.52159	43.2681	7.98951e-110	4.31479e-108	240.595
TMEM87B	3.10072	2.91804	43.1814	1.18748e-109	6.37701e-108	240.199
PYGB	4.16622	4.48573	43.1717	1.2411e-109	6.62777e-108	240.155
C1GALT1C1	3.00736	3.33761	43.1547	1.34202e-109	7.12687e-108	240.077
TMEM203	2.53652	3.99115	43.1192	1.57838e-109	8.33576e-108	239.914
TPMT	3.30319	2.56398	43.0703	1.97546e-109	1.03335e-107	239.69
TMSB10	4.96636	9.35901	43.0688	1.98862e-109	1.03335e-107	239.683
APMAP	3.00967	4.88325	43.0688	1.98909e-109	1.03335e-107	239.683
NDUFB8	-2.95865	4.96872	-43.055	2.11847e-109	1.09462e-107	239.62
CYB5A	-3.22781	6.48168	-43.0538	2.13014e-109	1.09473e-107	239.615
CHIC2	3.56855	2.82618	43.0068	2.64337e-109	1.35123e-107	239.399
ILRUN	3.08454	4.24378	42.9603	3.27174e-109	1.66354e-107	239.186
KPNA3	3.45103	2.39734	42.9182	3.97016e-109	2.00798e-107	238.993
ELK3	4.46154	2.29784	42.9082	4.15761e-109	2.09172e-107	238.946
LIN7C	2.49333	2.46507	42.8742	4.86081e-109	2.4327e-107	238.79
BUD13	2.61369	2.8619	42.8464	5.52489e-109	2.75065e-107	238.662
SERTAD3	4.07377	2.90386	42.8322	5.89826e-109	2.92132e-107	238.597
DNASE2	2.78908	4.21723	42.8285	5.99855e-109	2.95568e-107	238.58
SHOC2	2.81431	3.06342	42.8216	6.19487e-109	3.03676e-107	238.548
ERP44	2.38515	3.91441	42.8023	6.76887e-109	3.30121e-107	238.459
DYRK2	3.24082	1.894	42.7565	8.3614e-109	4.05719e-107	238.248
DENR	2.62631	3.70675	42.7152	1.01152e-108	4.88341e-107	238.058
BRCC3	2.85905	2.43488	42.697	1.10006e-108	5.28415e-107	237.974
PLS3	3.75781	4.23179	42.6828	1.17456e-108	5.58844e-107	237.909
CAMK2N1	5.64554	3.0642	42.6827	1.1751e-108	5.58844e-107	237.908
SUMO3	2.82668	4.70456	42.6707	1.24235e-108	5.87901e-107	237.852
ACBD3	3.03781	3.58776	42.6672	1.26232e-108	5.94407e-107	237.836
TSN	2.56526	3.74552	42.6643	1.27944e-108	5.9952e-107	237.823
COQ10B	3.16062	3.0097	42.6524	1.35156e-108	6.30222e-107	237.768
CCDC71	3.10524	2.66531	42.6279	1.5137e-108	7.02402e-107	237.655
EMC7	2.32702	5.16726	42.6265	1.52347e-108	7.03518e-107	237.649
ZNFX1	3.63925	2.27133	42.6044	1.68714e-108	7.75357e-107	237.547
CRKL	2.79603	3.31397	42.5781	1.90562e-108	8.71569e-107	237.425
PTPN1	3.13967	3.25288	42.55	2.1702e-108	9.87853e-107	237.295
MARCKS	3.2453	4.77441	42.5266	2.41911e-108	1.09594e-106	237.186
PERP	4.25297	4.56739	42.5175	2.52303e-108	1.13762e-106	237.144
RRP9	3.1146	3.23755	42.4983	2.75748e-108	1.2375e-106	237.056
EFNA4	3.92927	2.11367	42.4943	2.80951e-108	1.25496e-106	237.037
SLC35C1	3.20146	3.16877	42.4629	3.24886e-108	1.44446e-106	236.892
MRPS21	2.70972	4.99881	42.4601	3.29187e-108	1.4568e-106	236.879
MMP14	4.85691	5.11167	42.4422	3.57635e-108	1.57541e-106	236.796
DHPS	-3.83164	4.4777	-42.4122	4.11121e-108	1.80271e-106	236.656
VPS72	2.79025	4.02769	42.3809	4.75353e-108	2.07484e-106	236.511
ZBTB7A	3.4918	2.72325	42.3545	5.37248e-108	2.33434e-106	236.389
SCFD1	-2.3007	4.13423	-42.3443	5.63309e-108	2.4365e-106	236.342
ALAS1	3.4686	3.58565	42.3204	6.29522e-108	2.71063e-106	236.23
MED29	2.7866	3.59693	42.3034	6.81284e-108	2.92035e-106	236.152
NRAS	3.44413	2.64936	42.2713	7.91237e-108	3.36963e-106	236.002
HCCS	2.94727	2.63119	42.2708	7.93144e-108	3.36963e-106	236
PEX11B	2.82775	3.93883	42.2603	8.32825e-108	3.52256e-106	235.951
PURB	2.81219	2.30006	42.244	8.98357e-108	3.78299e-106	235.875
EIF2AK1	2.4569	4.62039	42.1882	1.16478e-107	4.88341e-106	235.615
SLC25A43	3.0043	2.20359	42.178	1.22188e-107	5.10042e-106	235.568
PEA15	3.83789	5.0572	42.1749	1.23911e-107	5.14986e-106	235.554
SH3RF1	3.69153	2.2482	42.1676	1.28201e-107	5.3051e-106	235.52
EIF3E	-2.85936	6.6014	-42.1656	1.29426e-107	5.33268e-106	235.51
UBE2L3	2.61517	4.14638	42.1487	1.40053e-107	5.74576e-106	235.431
RBM4	-2.94256	4.81628	-42.138	1.47241e-107	6.01485e-106	235.381
GNA13	3.4673	2.61201	42.0171	2.58848e-107	1.05291e-105	234.817
BTBD10	3.07118	2.607	42.0092	2.68662e-107	1.08819e-105	234.78
TOMM34	3.34881	3.60911	41.9882	2.96396e-107	1.19547e-105	234.682
ARL8B	2.62587	4.25961	41.949	3.56054e-107	1.43005e-105	234.499
DNTTIP1	3.64843	3.60524	41.9277	3.93263e-107	1.57289e-105	234.399
CETN2	3.17575	3.99927	41.9088	4.29727e-107	1.71157e-105	234.311
NDUFB9	-2.5742	5.75508	-41.805	6.98986e-107	2.77245e-105	233.824
RAC1	3.03403	6.26207	41.7703	8.22964e-107	3.25036e-105	233.661
EID1	3.17125	5.3444	41.7694	8.26277e-107	3.25036e-105	233.657
CMPK1	2.73914	5.44354	41.7537	8.89322e-107	3.48403e-105	233.584
CNOT6	2.9766	1.87149	41.72	1.04188e-106	4.06502e-105	233.425
SGCB	4.05007	2.22561	41.7056	1.11494e-106	4.33242e-105	233.358
GRB2	2.93452	4.32801	41.6689	1.32515e-106	5.12839e-105	233.185
PIP4K2C	2.81231	3.74093	41.6553	1.41257e-106	5.44466e-105	233.121
RCC2	3.36334	3.8902	41.6504	1.44571e-106	5.55003e-105	233.098
VAMP3	3.27418	4.45516	41.6366	1.54279e-106	5.89903e-105	233.033
VPS18	3.8021	2.12692	41.6202	1.66698e-106	6.34845e-105	232.956
CMC2	-2.58418	3.58085	-41.5614	2.19853e-106	8.33958e-105	232.679
POLR3K	2.97855	2.18176	41.5452	2.37323e-106	8.96669e-105	232.602
C5orf51	2.74885	2.07221	41.5286	2.5665e-106	9.65873e-105	232.524
ARMT1	3.20293	2.0198	41.5263	2.59471e-106	9.72661e-105	232.513
IFRD1	-3.80983	4.97473	-41.5166	2.71641e-106	1.0143e-104	232.467
MRFAP1L1	2.59053	4.50566	41.4911	3.06279e-106	1.13919e-104	232.347
C16orf91	3.09368	2.51082	41.488	3.1079e-106	1.15149e-104	232.333
CDYL	3.00641	1.75741	41.4685	3.40854e-106	1.25429e-104	232.241
ABI1	2.87718	3.63212	41.4683	3.41162e-106	1.25429e-104	232.24
SRSF8	2.24872	3.73488	41.4661	3.44681e-106	1.26238e-104	232.229
TIMM22	2.5448	2.09964	41.4193	4.29934e-106	1.5686e-104	232.008
RNF19B	4.13	2.73847	41.4121	4.44834e-106	1.61679e-104	231.974
TMEM60	2.72164	3.5284	41.3925	4.88175e-106	1.7676e-104	231.881
CHMP1B	3.0493	3.54626	41.39	4.93935e-106	1.78171e-104	231.87
FAM32A	2.60442	5.04938	41.3429	6.1727e-106	2.21823e-104	231.647
TOMM22	2.59124	4.41195	41.2908	7.89927e-106	2.82806e-104	231.4
FAM220A	2.6707	2.42616	41.2109	1.15363e-105	4.11475e-104	231.022
AKIRIN1	2.97534	3.64124	41.2089	1.16473e-105	4.13349e-104	231.012
FDX1	2.48132	2.75291	41.2084	1.16753e-105	4.13349e-104	231.01
STK4	3.11235	1.87939	41.187	1.2922e-105	4.55798e-104	230.908
BROX	2.94319	2.89916	41.1767	1.35734e-105	4.77016e-104	230.859
TIPRL	2.89757	3.15714	41.1552	1.50305e-105	5.26286e-104	230.757
OGDH	2.81296	4.1772	41.1035	1.92152e-105	6.68845e-104	230.512
SDC1	5.60933	3.93035	41.1032	1.92418e-105	6.68845e-104	230.51
IL13RA1	3.65428	3.85455	41.0564	2.40378e-105	8.32527e-104	230.288
KHDRBS1	2.83676	4.85955	41.041	2.58664e-105	8.92624e-104	230.215
TMEM14C	2.61658	5.73129	41.0203	2.85486e-105	9.81642e-104	230.116
ARMC1	2.64829	2.64747	41.006	3.05633e-105	1.04715e-103	230.048
PANX1	3.67639	1.8702	40.9687	3.65075e-105	1.24634e-103	229.87
KDELR1	2.55346	6.43046	40.9542	3.91122e-105	1.33051e-103	229.801
PLEKHF2	3.1277	2.31479	40.9329	4.33075e-105	1.468e-103	229.699
S100A16	5.07324	5.18318	40.9166	4.67956e-105	1.58063e-103	229.622
C11orf68	2.81853	4.15198	40.9121	4.78169e-105	1.60944e-103	229.6
PHF13	3.10952	2.31578	40.9084	4.86763e-105	1.63262e-103	229.583
PTBP3	3.69148	3.02807	40.8583	6.18255e-105	2.0664e-103	229.343
CKAP4	2.9571	4.62973	40.8433	6.64297e-105	2.21255e-103	229.272
BAZ1B	2.73375	3.34028	40.828	7.14566e-105	2.37171e-103	229.199
ETV6	3.05292	2.59437	40.8094	7.81169e-105	2.5838e-103	229.11
TTC1	2.70439	4.07268	40.8073	7.88812e-105	2.60009e-103	229.1
MYOF	4.69017	2.86962	40.7883	8.6396e-105	2.838e-103	229.009
GOLPH3	2.84378	4.92816	40.7701	9.42365e-105	3.08496e-103	228.922
RPP25	3.42158	2.36847	40.7163	1.21942e-104	3.9783e-103	228.664
CUL1	2.50362	3.65292	40.6953	1.34822e-104	4.37562e-103	228.564
MAPRE1	3.41624	4.54514	40.695	1.35036e-104	4.37562e-103	228.562
EPDR1	3.39028	2.69947	40.6797	1.45296e-104	4.69218e-103	228.489
C4orf3	2.89768	4.91067	40.662	1.58181e-104	5.09108e-103	228.404
ZBTB22	2.48025	2.86759	40.6598	1.59864e-104	5.12798e-103	228.394
GRN	3.63349	6.11161	40.6521	1.65875e-104	5.28574e-103	228.357
TOR1B	2.68773	3.16255	40.6521	1.65888e-104	5.28574e-103	228.357
HECA	3.20233	2.22252	40.6402	1.75609e-104	5.57689e-103	228.3
B4GALT5	4.45599	3.04481	40.6329	1.81886e-104	5.7571e-103	228.265
VASP	4.22345	4.50193	40.6147	1.98505e-104	6.26242e-103	228.177
ZNF703	4.3231	2.85214	40.6061	2.06784e-104	6.50213e-103	228.136
TM9SF4	2.44476	4.15848	40.5989	2.14072e-104	6.69006e-103	228.102
PJA1	3.30067	2.93909	40.5988	2.1416e-104	6.69006e-103	228.101
GSR	2.8991	3.87253	40.5971	2.16006e-104	6.72574e-103	228.093
IARS2	2.61877	4.21048	40.5812	2.33113e-104	7.23483e-103	228.017
KPNA4	2.595	2.4211	40.5635	2.53764e-104	7.85027e-103	227.932
MFSD14B	2.88821	3.40595	40.5364	2.89066e-104	8.91348e-103	227.801
RHNO1	2.71853	2.6551	40.517	3.17251e-104	9.75115e-103	227.708
ERLIN1	3.17401	3.08748	40.5065	3.33674e-104	1.02231e-102	227.658
HMGA1	4.67639	4.73187	40.475	3.88296e-104	1.18585e-102	227.506
TOP1	3.0665	3.92816	40.4523	4.33182e-104	1.31872e-102	227.397
PRNP	3.71409	4.09584	40.4487	4.40772e-104	1.33757e-102	227.38
OTUD1	2.93965	2.13794	40.4224	5.00256e-104	1.51327e-102	227.253
PSAP	2.98306	8.30423	40.4163	5.15253e-104	1.55372e-102	227.224
MRPL47	3.14611	3.52763	40.4064	5.40391e-104	1.6244e-102	227.176
AP1S1	2.95527	4.3162	40.3962	5.67561e-104	1.70073e-102	227.127
ST14	3.48314	5.37151	40.3892	5.87039e-104	1.7536e-102	227.093
STAU1	2.64769	4.91019	40.3828	6.05497e-104	1.8031e-102	227.062
MRPL44	2.8749	3.29654	40.3749	6.28845e-104	1.86681e-102	227.024
LNPEP	2.75568	1.70891	40.3625	6.67465e-104	1.97532e-102	226.965
PSMD10	2.54184	3.52094	40.3554	6.9093e-104	2.03846e-102	226.93
ORAI1	3.19594	2.76839	40.353	6.98981e-104	2.05587e-102	226.919
SERTAD1	4.59697	2.34768	40.3092	8.63291e-104	2.53135e-102	226.708
IWS1	2.41052	3.51236	40.307	8.72506e-104	2.55055e-102	226.697
SCAF1	2.75366	3.75477	40.2856	9.67747e-104	2.82033e-102	226.593
GNG12	3.6047	3.75436	40.272	1.03317e-103	3.00183e-102	226.528
UQCRB	-2.1199	6.56513	-40.2709	1.03891e-103	3.00937e-102	226.522
PI4K2B	2.84561	2.21131	40.224	1.3031e-103	3.76323e-102	226.296
NACA	-2.59831	8.74216	-40.2203	1.32642e-103	3.81906e-102	226.278
WDR82	2.88055	3.85231	40.2111	1.38679e-103	3.98087e-102	226.234
PTPRA	2.72334	3.83285	40.1995	1.4665e-103	4.19708e-102	226.178
NUPR1	-5.80452	6.07999	-40.1913	1.52604e-103	4.35445e-102	226.138
C3orf38	2.89401	1.73012	40.1837	1.58337e-103	4.50459e-102	226.101
SKIL	4.00226	2.24462	40.1737	1.66154e-103	4.71295e-102	226.053
AMMECR1L	2.46203	2.64393	40.152	1.84548e-103	5.21923e-102	225.948
TGFBRAP1	2.41834	2.33247	40.1462	1.89796e-103	5.35179e-102	225.92
GCC1	2.79579	1.98466	40.0966	2.41431e-103	6.78777e-102	225.679
KDELR2	2.66372	5.93965	40.0766	2.65907e-103	7.45397e-102	225.583
SPTY2D1	2.86637	1.95295	40.0686	2.76417e-103	7.72593e-102	225.544
DEGS1	3.14152	3.78125	40.0409	3.16285e-103	8.79155e-102	225.409
NXT1	3.43036	3.10627	40.0408	3.16382e-103	8.79155e-102	225.409
TRAF3IP1	2.7371	1.81225	40.0348	3.2578e-103	9.02645e-102	225.38
UNG	2.76497	3.11958	40.0061	3.74315e-103	1.03413e-101	225.241
DIP2B	2.86092	1.99027	39.9901	4.04664e-103	1.11475e-101	225.163
TRMT10C	3.16343	2.51995	39.9838	4.17253e-103	1.14613e-101	225.132
SNX4	2.60506	3.32429	39.9737	4.38173e-103	1.20014e-101	225.083
ISLR	6.40253	3.32918	39.9724	4.40999e-103	1.20443e-101	225.077
EIF2AK2	3.11312	2.0137	39.9184	5.73218e-103	1.56108e-101	224.815
ARL6IP5	3.40446	5.03882	39.9012	6.23401e-103	1.69292e-101	224.731
AGPS	2.62618	2.20492	39.8935	6.47241e-103	1.75269e-101	224.693
RNF187	2.4415	4.86286	39.8847	6.75462e-103	1.82394e-101	224.651
ZFPL1	-2.60296	3.52422	-39.8836	6.78912e-103	1.82809e-101	224.646
RMND5A	2.73321	2.73112	39.8505	7.97718e-103	2.14196e-101	224.484
PRKCD	3.0487	3.90861	39.8327	8.7009e-103	2.32974e-101	224.398
NDUFA9	-2.89794	3.93261	-39.8248	9.03932e-103	2.4136e-101	224.359
LGALS3BP	4.51772	5.96298	39.78	1.12483e-102	2.99507e-101	224.141
VBP1	2.70319	3.61844	39.7677	1.19399e-102	3.17037e-101	224.081
SYK	3.35598	2.66552	39.7523	1.28732e-102	3.40873e-101	224.006
MAP3K2	2.66554	2.21266	39.7305	1.43148e-102	3.77997e-101	223.9
MZT1	3.30618	1.96844	39.7299	1.43619e-102	3.78196e-101	223.896
AP2B1	3.00257	4.48144	39.7274	1.45343e-102	3.81686e-101	223.885
ALDH1B1	3.64746	2.61285	39.7233	1.48264e-102	3.88289e-101	223.865
DPY19L1	3.38838	1.9636	39.7155	1.54075e-102	4.02406e-101	223.826
TICAM1	3.75226	2.90665	39.7096	1.58586e-102	4.13059e-101	223.797
VAMP7	3.01141	3.15872	39.7043	1.62701e-102	4.22624e-101	223.772
CREBL2	2.95599	3.50202	39.7012	1.65208e-102	4.27974e-101	223.756
MAPK6	3.00035	2.17412	39.6866	1.77355e-102	4.58199e-101	223.685
CRK	2.61324	3.59933	39.58	2.98762e-102	7.69776e-101	223.164
UTP3	3.1206	3.29704	39.5752	3.05752e-102	7.85668e-101	223.141
CSTF2T	2.76581	2.64121	39.5511	3.44187e-102	8.82059e-101	223.023
ELK1	2.9815	3.04393	39.545	3.54521e-102	9.06114e-101	222.993
GOT2	2.31326	4.31653	39.5393	3.64629e-102	9.29465e-101	222.965
RAB20	3.34164	4.04344	39.5145	4.11628e-102	1.04648e-100	222.844
PLCB3	3.6841	2.78022	39.5107	4.19452e-102	1.06354e-100	222.825
MAOB	4.24619	2.61973	39.4944	4.54334e-102	1.14894e-100	222.745
ATP5F1E	3.06688	4.90578	39.4625	5.31201e-102	1.33978e-100	222.589
RRAS	4.27904	4.70389	39.4616	5.33672e-102	1.34247e-100	222.584
CAVIN1	4.62457	4.5482	39.4307	6.21033e-102	1.55813e-100	222.432
TRIM21	3.3789	2.80005	39.4297	6.24016e-102	1.56151e-100	222.428
TNFRSF21	5.22999	3.51538	39.4228	6.45488e-102	1.61102e-100	222.394
RPL37A	-2.53657	10.3823	-39.3939	7.43737e-102	1.8514e-100	222.252
ZNF629	3.05829	1.9321	39.3921	7.50359e-102	1.86303e-100	222.243
POGLUT3	3.42456	2.48108	39.3519	9.14498e-102	2.26468e-100	222.045
MCM3	3.19693	3.55347	39.3259	1.03899e-101	2.56633e-100	221.918
NACC1	3.09152	2.81892	39.3204	1.06756e-101	2.63011e-100	221.891
RPL30	-2.47526	9.4266	-39.3102	1.12216e-101	2.75752e-100	221.841
RRAGA	2.80446	4.91188	39.2441	1.55406e-101	3.80905e-100	221.515
LIX1L	3.63199	2.03858	39.2312	1.65583e-101	4.0481e-100	221.452
TXN	3.41584	6.42024	39.2145	1.79772e-101	4.38377e-100	221.37
ADIPOR1	2.14307	5.33321	39.2084	1.85278e-101	4.50654e-100	221.339
RTF1	2.43739	3.08138	39.186	2.06902e-101	5.01974e-100	221.229
ATAD1	2.55776	3.06686	39.1619	2.3299e-101	5.63836e-100	221.11
PLEKHB2	2.89295	3.70726	39.1571	2.38598e-101	5.7595e-100	221.086
MYL12B	3.35887	7.26043	39.1482	2.49356e-101	6.00401e-100	221.042
BNIP3L	3.38945	3.57549	39.1309	2.71559e-101	6.5222e-100	220.957
LGMN	3.1381	4.71984	39.1183	2.88962e-101	6.92278e-100	220.895
PLEK2	5.00375	2.72964	39.1145	2.94385e-101	7.0243e-100	220.876
ANO6	2.7513	3.1273	39.1143	2.94669e-101	7.0243e-100	220.875
PATL1	2.97942	2.96854	39.1135	2.95917e-101	7.03429e-100	220.871
BCAS2	2.76729	3.88504	39.113	2.9656e-101	7.03429e-100	220.869
USP5	2.81185	3.85641	39.1014	3.14161e-101	7.43332e-100	220.811
RASSF3	2.86407	2.99819	39.0886	3.34569e-101	7.89665e-100	220.748
WIPF2	2.44032	2.76902	39.0853	3.40183e-101	8.00939e-100	220.732
TRIM32	2.72829	1.72601	39.0646	3.76646e-101	8.84609e-100	220.63
COL3A1	7.14908	5.60637	39.0641	3.7765e-101	8.84794e-100	220.627
SH3PXD2A	3.83558	2.626	39.0602	3.85051e-101	8.99928e-100	220.608
HIBADH	2.45293	3.90455	39.0588	3.87732e-101	9.03983e-100	220.601
NDUFB3	2.81367	4.81105	39.0514	4.02173e-101	9.3537e-100	220.564
AKIRIN2	2.79062	3.33763	39.0328	4.40943e-101	1.02305e-99	220.472
TFDP1	2.74467	3.69884	39.0274	4.52758e-101	1.04792e-99	220.446
SLC17A5	3.24905	2.57272	39.0232	4.62247e-101	1.0673e-99	220.425
PYGO2	2.86067	3.5178	39.0216	4.65939e-101	1.07323e-99	220.417
NSDHL	3.2508	2.90329	39.0201	4.69385e-101	1.07857e-99	220.41
ZBED1	2.60476	3.78796	39.0181	4.74021e-101	1.08661e-99	220.4
SPRYD7	2.49737	1.775	38.9768	5.81605e-101	1.33004e-99	220.195
DCAF12	2.69069	3.20248	38.9698	6.02004e-101	1.3734e-99	220.161
NQO1	5.88812	3.12673	38.9536	6.52446e-101	1.48494e-99	220.08
TOR3A	2.57426	3.74137	38.9413	6.93384e-101	1.57436e-99	220.02
PCBP1	-3.84589	5.7095	-38.9332	7.2194e-101	1.63531e-99	219.979
PCBP2	-2.35722	7.50479	-38.9326	7.2393e-101	1.63595e-99	219.977
SOCS6	2.92267	1.92431	38.9079	8.1837e-101	1.845e-99	219.854
EXOC2	2.69369	2.08709	38.8982	8.58652e-101	1.93126e-99	219.806
TRIM26	2.64005	3.57996	38.8972	8.6283e-101	1.9361e-99	219.801
UBLCP1	2.50126	3.29031	38.8915	8.87419e-101	1.98661e-99	219.773
HLA-DRB1	6.57769	5.2318	38.891	8.89873e-101	1.98745e-99	219.77
PUM2	2.23026	4.02184	38.8831	9.25395e-101	2.06197e-99	219.731
ATP6V1F	2.60931	5.80944	38.8602	1.03662e-100	2.30443e-99	219.617
SLC30A6	2.36188	2.30627	38.8589	1.04306e-100	2.31336e-99	219.611
ITM2C	3.30808	5.2686	38.8156	1.29359e-100	2.86236e-99	219.396
RNF139	2.62137	2.94346	38.8072	1.34886e-100	2.97777e-99	219.354
TMEM167B	2.64449	3.51752	38.8026	1.37991e-100	3.03929e-99	219.331
TMEM115	2.39368	4.1704	38.7993	1.40231e-100	3.08154e-99	219.315
CENPB	2.92742	4.69175	38.7987	1.40667e-100	3.08403e-99	219.312
FASTKD5	2.95061	1.71268	38.7875	1.48731e-100	3.25335e-99	219.256
TGOLN2	3.10547	4.83164	38.763	1.6799e-100	3.66626e-99	219.135
FTH1	-3.90018	9.78171	-38.7624	1.68459e-100	3.66811e-99	219.132
FBXO34	3.38014	2.49733	38.7576	1.72572e-100	3.74913e-99	219.108
HTRA3	6.47017	2.69685	38.7321	1.95829e-100	4.24475e-99	218.981
PTPRJ	3.11937	2.0455	38.7294	1.98479e-100	4.29244e-99	218.968
WWC3	2.74211	2.3353	38.7133	2.15078e-100	4.64093e-99	218.888
ARL6IP1	3.25865	5.08768	38.7111	2.1744e-100	4.68134e-99	218.877
TNPO3	2.70427	3.24631	38.6869	2.45299e-100	5.26924e-99	218.756
FKBP11	-3.0728	6.21859	-38.6727	2.63239e-100	5.64193e-99	218.686
SLC35B2	2.45917	4.58749	38.6709	2.65594e-100	5.67968e-99	218.677
KRCC1	2.63761	3.84395	38.6668	2.71109e-100	5.78466e-99	218.656
C6orf47	2.73557	3.02007	38.6443	3.03165e-100	6.45425e-99	218.544
IGFBP3	6.1244	3.74211	38.6353	3.17076e-100	6.7354e-99	218.499
GOLGA5	2.39378	4.05286	38.6262	3.31793e-100	7.03238e-99	218.454
HNRNPH2	2.68071	4.71882	38.6205	3.4145e-100	7.19701e-99	218.425
KIAA0232	3.01191	2.07962	38.6203	3.4176e-100	7.19701e-99	218.424
RBM42	2.73168	4.67243	38.6203	3.41819e-100	7.19701e-99	218.424
NELFB	2.70917	4.60235	38.6192	3.43691e-100	7.22054e-99	218.419
RCOR1	3.15378	2.25433	38.5705	4.38184e-100	9.18554e-99	218.176
NUDT15	2.89853	2.56872	38.5672	4.45283e-100	9.29559e-99	218.16
TK1	4.4134	2.09209	38.5672	4.45379e-100	9.29559e-99	218.16
GALM	3.18885	2.87206	38.5367	5.1864e-100	1.08011e-98	218.007
ARL3	3.2116	2.03369	38.5252	5.49307e-100	1.14148e-98	217.95
HINT3	2.46669	2.95342	38.5234	5.54169e-100	1.14909e-98	217.941
NDFIP1	2.13127	4.66275	38.5211	5.60506e-100	1.15971e-98	217.93
NUDT19	2.66023	1.90035	38.517	5.72328e-100	1.18162e-98	217.909
S100A10	4.79411	6.93098	38.505	6.07655e-100	1.25185e-98	217.849
RPL39	-2.87446	9.61446	-38.4943	6.40819e-100	1.31733e-98	217.796
GPD2	2.96307	2.14159	38.4884	6.60064e-100	1.35398e-98	217.766
LRRC8A	3.73395	3.73465	38.4618	7.54134e-100	1.54363e-98	217.633
CSE1L	2.68003	3.73278	38.4295	8.861e-100	1.80988e-98	217.472
FAM222B	2.93675	2.39396	38.3955	1.05063e-99	2.14135e-98	217.301
DENND6A	2.86496	1.89367	38.3761	1.15782e-99	2.3548e-98	217.204
TRMT2B	2.39779	2.03089	38.3542	1.2921e-99	2.62234e-98	217.094
PPP1R15B	2.48781	3.74921	38.3461	1.34545e-99	2.72482e-98	217.054
KLF5	5.28488	3.13757	38.3443	1.35764e-99	2.7437e-98	217.045
GNS	3.35621	4.05336	38.3108	1.60619e-99	3.23915e-98	216.877
TBCC	2.91358	3.20945	38.3089	1.62143e-99	3.26299e-98	216.867
PDCL	2.97965	1.90772	38.3072	1.63472e-99	3.28284e-98	216.859
PFDN1	2.37536	4.29249	38.2993	1.70078e-99	3.40833e-98	216.82
GOLIM4	3.32804	2.98959	38.2904	1.7792e-99	3.55802e-98	216.775
PCNA	3.21298	4.47834	38.2885	1.79623e-99	3.58459e-98	216.765
PLBD2	2.68246	3.78618	38.2878	1.80236e-99	3.58933e-98	216.762
PSMB5	2.51512	5.60337	38.2853	1.82514e-99	3.62714e-98	216.749
MKNK1	-3.24633	5.83827	-38.2573	2.10015e-99	4.16501e-98	216.609
CCDC6	2.69833	3.48001	38.238	2.31357e-99	4.57875e-98	216.512
GOLGA8B	-4.46486	6.27669	-38.2129	2.62446e-99	5.18331e-98	216.386
C9orf64	3.12995	1.8564	38.165	3.33861e-99	6.58017e-98	216.145
SAP130	2.46771	2.38322	38.1624	3.38369e-99	6.65529e-98	216.132
AHR	4.40008	2.29531	38.1501	3.5983e-99	7.06286e-98	216.07
BRAP	2.52188	2.07234	38.149	3.61867e-99	7.08829e-98	216.065
TCTN3	2.26296	3.7847	38.1455	3.68335e-99	7.20023e-98	216.047
ARPP19	2.61087	3.89221	38.1142	4.31198e-99	8.41189e-98	215.889
GPR89A	-2.12007	2.62717	-38.1104	4.39524e-99	8.55684e-98	215.87
FAM210B	2.62078	4.18559	38.0824	5.05946e-99	9.82996e-98	215.729
KRT19	6.7135	5.72795	38.0706	5.36901e-99	1.04102e-97	215.67
VDAC1	2.70248	5.8798	38.0622	5.60285e-99	1.08416e-97	215.627
CCDC22	2.27833	3.10288	38.0531	5.86605e-99	1.1328e-97	215.581
SYPL1	2.77813	5.15619	38.0348	6.43239e-99	1.23966e-97	215.489
SP1	2.81983	3.53801	37.9583	9.4596e-99	1.8194e-97	215.103
COIL	2.26704	2.33112	37.9408	1.03366e-98	1.98409e-97	215.015
HEXIM1	2.59438	3.53721	37.9361	1.05854e-98	2.02778e-97	214.991
ACVR1	3.3266	2.79957	37.9095	1.21064e-98	2.3145e-97	214.857
ERH	2.69804	5.35558	37.908	1.21958e-98	2.32694e-97	214.849
MUL1	2.72044	3.53997	37.8939	1.31021e-98	2.49487e-97	214.778
RLIM	2.83415	1.84782	37.8921	1.3221e-98	2.51252e-97	214.769
ZBTB33	2.82329	1.82076	37.8861	1.36228e-98	2.58373e-97	214.739
IRF2	2.91445	3.26884	37.857	1.57849e-98	2.98788e-97	214.591
PSMC4	2.6676	4.7458	37.8191	1.91226e-98	3.61251e-97	214.4
CREB3	2.68834	4.69727	37.7923	2.19078e-98	4.13051e-97	214.264
EFR3A	2.82001	3.17264	37.788	2.23837e-98	4.21193e-97	214.242
AIP	2.61215	4.96792	37.7716	2.43279e-98	4.56876e-97	214.159
NDRG3	2.77222	3.1675	37.7654	2.50996e-98	4.6993e-97	214.127
ERAL1	2.10325	4.04687	37.7652	2.51213e-98	4.6993e-97	214.127
HLA-DRA	6.28031	6.13341	37.7593	2.5893e-98	4.8342e-97	214.096
TFPT	3.16674	2.65643	37.7531	2.67126e-98	4.9775e-97	214.065
AAR2	2.61172	3.50644	37.7363	2.90865e-98	5.40929e-97	213.98
NFE2L1	2.87486	4.83995	37.7116	3.29645e-98	6.1186e-97	213.855
LXN	3.78304	3.22168	37.6971	3.54921e-98	6.57498e-97	213.781
PAK1IP1	2.9885	2.57047	37.6939	3.60664e-98	6.66845e-97	213.765
TAF13	2.86495	3.55071	37.6905	3.67001e-98	6.77252e-97	213.748
GTF2A1	2.86465	1.96032	37.6821	3.82936e-98	7.05296e-97	213.705
RASA3	3.20569	2.85439	37.6662	4.15063e-98	7.62997e-97	213.624
SPTSSA	3.56565	3.14876	37.6577	4.33489e-98	7.9534e-97	213.581
ZER1	2.36648	3.68644	37.6573	4.34383e-98	7.95453e-97	213.579
SLC35F2	3.52931	1.91376	37.6491	4.52802e-98	8.27597e-97	213.537
TMED3	-2.05663	5.92654	-37.6364	4.83036e-98	8.81171e-97	213.473
RAB10	3.01024	4.57903	37.6117	5.47624e-98	9.96738e-97	213.347
RHOG	3.32964	4.40954	37.6114	5.48472e-98	9.96738e-97	213.346
CD58	3.91221	2.37835	37.5959	5.93458e-98	1.07644e-96	213.267
CLIC1	3.88218	6.84155	37.5952	5.95552e-98	1.0782e-96	213.263
CPD	3.19986	3.00304	37.5588	7.16476e-98	1.29467e-96	213.078
CHMP5	2.74365	4.5029	37.5353	8.078e-98	1.45694e-96	212.958
AKAP11	3.00207	2.01492	37.5325	8.19152e-98	1.47463e-96	212.944
KDELR3	3.77667	3.3502	37.5163	8.89716e-98	1.59865e-96	212.862
PLEC	3.78802	4.35033	37.4709	1.12142e-97	2.01119e-96	212.63
KLHL12	2.31155	3.19261	37.4448	1.28082e-97	2.29276e-96	212.497
DNAAF2	2.47045	1.70406	37.4424	1.29674e-97	2.31693e-96	212.485
COL1A1	7.1925	5.57442	37.4397	1.31428e-97	2.34388e-96	212.472
CNNM4	2.94222	2.2497	37.4351	1.34581e-97	2.39565e-96	212.448
ARFIP1	3.10549	2.86429	37.4121	1.51359e-97	2.68929e-96	212.33
LMNB2	3.44466	2.68965	37.41	1.52955e-97	2.7126e-96	212.32
GMIP	3.40056	2.30472	37.3973	1.63175e-97	2.8885e-96	212.255
ATL3	2.77774	3.27685	37.3806	1.77684e-97	3.13952e-96	212.17
PSMB3	2.97691	5.80021	37.3729	1.848e-97	3.25922e-96	212.131
NDUFS5	2.69906	7.20672	37.3327	2.26944e-97	3.99514e-96	211.925
LRRC58	2.60106	2.00152	37.3267	2.34009e-97	4.11193e-96	211.895
ECD	2.34678	2.91121	37.3199	2.42335e-97	4.25042e-96	211.86
UBE2M	2.58032	4.78045	37.2947	2.75596e-97	4.82495e-96	211.731
HS2ST1	2.78137	2.05312	37.2927	2.78429e-97	4.86564e-96	211.721
ESYT2	2.83233	3.94672	37.2653	3.20345e-97	5.58791e-96	211.58
PDCL3	2.99851	2.81733	37.261	3.27553e-97	5.70324e-96	211.558
CUL5	2.16225	2.1099	37.2475	3.51029e-97	6.10088e-96	211.489
ISOC1	2.28876	3.16042	37.239	3.66514e-97	6.35844e-96	211.446
PGM2	3.0423	2.35445	37.233	3.78066e-97	6.54698e-96	211.415
NBR1	2.27613	4.21429	37.2169	4.10565e-97	7.09691e-96	211.332
PIP4K2A	3.37901	2.28217	37.2116	4.21679e-97	7.27586e-96	211.306
TMEM63B	2.82101	3.19135	37.201	4.45346e-97	7.67038e-96	211.251
DPH3	2.82439	2.02385	37.18	4.96025e-97	8.52788e-96	211.143
BTBD1	2.86533	3.36044	37.1671	5.29908e-97	9.09405e-96	211.077
CDCP1	4.13695	2.55459	37.1629	5.41401e-97	9.27464e-96	211.056
GNE	3.45634	2.04903	37.1578	5.55629e-97	9.50136e-96	211.03
PIGU	2.72089	2.86846	37.1459	5.90497e-97	1.00796e-95	210.969
ACTR5	2.38566	1.88135	37.143	5.99549e-97	1.02158e-95	210.954
RPN1	2.51051	6.08129	37.1369	6.18437e-97	1.05189e-95	210.922
BLOC1S3	2.79128	1.93054	37.13	6.40971e-97	1.08828e-95	210.887
DCAF7	2.6733	3.52407	37.1265	6.52561e-97	1.106e-95	210.869
MARVELD1	4.78344	2.75753	37.119	6.77897e-97	1.14691e-95	210.831
GPX1	3.74001	6.43951	37.1013	7.42579e-97	1.25412e-95	210.74
HACD2	2.71391	2.99303	37.0862	8.02507e-97	1.35294e-95	210.662
SUSD6	2.92548	3.85439	37.066	8.901e-97	1.49797e-95	210.558
KBTBD2	2.73159	3.03125	37.0634	9.0205e-97	1.51541e-95	210.545
CLTB	3.34336	5.6197	37.0426	1.00385e-96	1.68348e-95	210.438
TRAFD1	2.78646	3.09649	37.042	1.00692e-96	1.68566e-95	210.435
NBL1	5.09101	4.46805	37.0367	1.03489e-96	1.72946e-95	210.408
MGME1	2.64724	2.52965	37.0281	1.08134e-96	1.80393e-95	210.364
BLZF1	2.74825	2.33429	37.0213	1.11973e-96	1.86473e-95	210.329
GET3	2.5214	5.03753	37.0171	1.14447e-96	1.90261e-95	210.307
KLHDC3	2.52552	4.98241	36.9892	1.32088e-96	2.19207e-95	210.163
TRAK1	3.09865	3.02108	36.9706	1.45385e-96	2.40855e-95	210.067
GTF3C6	2.86471	4.7306	36.9645	1.50004e-96	2.48077e-95	210.036
TM9SF1	-2.74174	3.82778	-36.9479	1.63423e-96	2.69803e-95	209.951
MAPK1	2.66754	3.79082	36.9426	1.67929e-96	2.76765e-95	209.923
KIF3B	2.39488	3.67535	36.9142	1.94337e-96	3.19737e-95	209.777
ITGB4	4.6376	4.12915	36.9086	2.00035e-96	3.28545e-95	209.748
BGN	5.92019	6.03815	36.9025	2.06425e-96	3.38459e-95	209.717
GPX8	4.09298	2.19826	36.8989	2.1028e-96	3.4419e-95	209.698
RNF135	2.5619	3.02162	36.8955	2.13971e-96	3.49632e-95	209.681
CD82	3.09026	4.25931	36.8949	2.14688e-96	3.50206e-95	209.678
HNRNPAB	2.88629	5.24577	36.8632	2.52831e-96	4.11722e-95	209.514
ELOB	2.51675	6.91768	36.8558	2.62701e-96	4.27068e-95	209.476
NEK7	2.84262	3.09725	36.8454	2.7714e-96	4.49776e-95	209.422
BCAP31	2.03219	6.48736	36.8407	2.83986e-96	4.60106e-95	209.398
BAK1	3.16278	3.08629	36.8257	3.06708e-96	4.96078e-95	209.321
HLA-E	3.8864	6.90883	36.8169	3.21102e-96	5.18482e-95	209.275
PAF1	2.43926	4.36285	36.8153	3.23716e-96	5.21822e-95	209.267
MMGT1	2.81704	2.77636	36.7782	3.91984e-96	6.30804e-95	209.075
CSNK2B	-2.60941	5.44433	-36.7734	4.0183e-96	6.45561e-95	209.051
MRPS26	2.29002	4.84301	36.7525	4.47769e-96	7.18158e-95	208.942
NDUFA4	1.94224	5.45028	36.7522	4.48521e-96	7.18159e-95	208.941
GALNT1	2.86306	3.4617	36.7472	4.6016e-96	7.35564e-95	208.915
BPGM	3.05718	2.39988	36.7415	4.73827e-96	7.56146e-95	208.886
DSG2	3.59982	3.62964	36.7282	5.07702e-96	8.08854e-95	208.817
COL5A1	6.05268	2.95176	36.7154	5.42394e-96	8.62687e-95	208.751
PRKCI	3.10195	2.60809	36.6805	6.49741e-96	1.03171e-94	208.57
NUFIP2	2.8303	2.88607	36.6704	6.84507e-96	1.08511e-94	208.518
PEF1	2.46366	4.68302	36.6624	7.13474e-96	1.12916e-94	208.476
SETD1A	2.27145	2.49647	36.6591	7.25812e-96	1.14678e-94	208.459
TMEM43	3.12419	4.17157	36.6565	7.35653e-96	1.16041e-94	208.446
PHF5A	2.44352	3.99475	36.642	7.93011e-96	1.24883e-94	208.371
PEX14	2.2789	2.73826	36.6411	7.96654e-96	1.2525e-94	208.366
JOSD1	2.73109	3.97526	36.6344	8.25089e-96	1.29508e-94	208.331
ATP9A	3.26111	3.11767	36.6215	8.81842e-96	1.38189e-94	208.264
S100A11	5.22088	7.78863	36.615	9.12263e-96	1.42722e-94	208.23
DHX29	2.2676	2.75321	36.6139	9.17447e-96	1.43299e-94	208.225
BLVRA	2.78338	3.87638	36.5962	1.00564e-95	1.56818e-94	208.133
PPP1R8	2.585	3.2963	36.5884	1.04677e-95	1.62965e-94	208.093
IFT52	2.42926	3.25742	36.5844	1.06887e-95	1.66136e-94	208.072
RAD21	2.68949	4.13271	36.574	1.12801e-95	1.75043e-94	208.018
TTYH3	4.38315	3.02461	36.5586	1.22171e-95	1.89275e-94	207.938
SLC44A1	3.36387	2.94717	36.5577	1.22779e-95	1.89909e-94	207.933
LDB1	2.59756	4.20061	36.5529	1.25896e-95	1.94417e-94	207.908
DDAH1	2.87174	3.66285	36.5487	1.28626e-95	1.98313e-94	207.887
TMEM159	3.37892	3.15355	36.5419	1.33282e-95	2.0516e-94	207.851
MRPL18	2.39939	4.63539	36.532	1.40314e-95	2.15637e-94	207.8
SUCLG2	2.54283	4.16763	36.5297	1.41994e-95	2.17869e-94	207.788
JUP	3.66691	5.48388	36.5262	1.44572e-95	2.21468e-94	207.77
GALNT10	3.06977	2.68619	36.5155	1.52854e-95	2.33781e-94	207.714
MOAP1	2.33669	3.50549	36.5141	1.53964e-95	2.35103e-94	207.707
TEAD3	3.57694	3.03054	36.5122	1.55518e-95	2.37096e-94	207.697
ZCCHC17	2.30159	3.36	36.5101	1.57176e-95	2.39242e-94	207.686
NDUFB6	2.43571	4.13236	36.5096	1.57619e-95	2.39536e-94	207.683
TXN2	2.14981	5.23988	36.4889	1.75459e-95	2.66225e-94	207.576
TRUB1	2.70883	1.7336	36.4631	2.00696e-95	3.04033e-94	207.442
SELENOF	2.36932	6.0774	36.4601	2.03868e-95	3.0835e-94	207.426
SDC4	3.99432	5.88961	36.4514	2.13258e-95	3.22044e-94	207.381
FH	2.21116	4.48597	36.4474	2.17681e-95	3.28204e-94	207.36
NBDY	3.02404	3.20613	36.4448	2.20669e-95	3.32185e-94	207.347
FBLIM1	2.77133	4.50853	36.399	2.80055e-95	4.2092e-94	207.108
CBFB	2.87692	3.35958	36.398	2.81589e-95	4.22561e-94	207.103
SLC44A4	6.03544	3.31285	36.3974	2.82397e-95	4.23109e-94	207.1
EIF2S2	2.32682	4.93018	36.3963	2.84062e-95	4.24938e-94	207.094
TMEM250	2.83577	3.21511	36.3929	2.89028e-95	4.3169e-94	207.077
KCTD20	3.00853	2.93662	36.3893	2.94565e-95	4.39274e-94	207.058
ZFP91	2.3109	3.46132	36.3818	3.06346e-95	4.56131e-94	207.019
ESF1	2.66647	2.03554	36.3796	3.09879e-95	4.60674e-94	207.007
IER5	3.93573	1.92881	36.377	3.14027e-95	4.65814e-94	206.994
EEFSEC	2.33163	2.83208	36.3765	3.1479e-95	4.65814e-94	206.991
YPEL5	2.46145	4.65304	36.3765	3.14798e-95	4.65814e-94	206.991
ATP5F1B	2.17253	7.64138	36.3684	3.28489e-95	4.85321e-94	206.949
VAMP8	2.64859	6.80539	36.3614	3.40641e-95	5.02498e-94	206.912
MRPL50	2.62935	2.53114	36.3546	3.5294e-95	5.19839e-94	206.877
GPR107	2.52392	3.25108	36.3523	3.57208e-95	5.25316e-94	206.865
ATE1	2.94614	1.89235	36.3517	3.58276e-95	5.25878e-94	206.862
SLC46A3	3.11305	2.48574	36.3515	3.5869e-95	5.25878e-94	206.861
SLC2A11	-2.42079	3.22048	-36.3459	3.69255e-95	5.40538e-94	206.832
UBAP1	2.98731	4.01338	36.3364	3.87938e-95	5.67018e-94	206.782
CHSY1	3.83855	2.08264	36.332	3.97013e-95	5.79396e-94	206.759
CYP27A1	4.10528	2.78182	36.3253	4.11229e-95	5.99229e-94	206.724
EAF1	2.36794	1.99684	36.3083	4.4919e-95	6.53548e-94	206.636
NDUFA6	2.43076	4.90608	36.3033	4.61161e-95	6.69945e-94	206.609
LRRC42	3.18339	3.10452	36.2899	4.94332e-95	7.17043e-94	206.54
ILF2	2.38351	5.82435	36.2702	5.47858e-95	7.93481e-94	206.437
TGS1	2.68979	1.74803	36.2655	5.61703e-95	8.12302e-94	206.412
STMP1	2.26789	3.32744	36.2623	5.7091e-95	8.2437e-94	206.396
XRCC5	2.50503	5.4806	36.2557	5.9118e-95	8.52352e-94	206.361
PRUNE1	2.53391	2.81075	36.2346	6.59948e-95	9.48736e-94	206.251
CSGALNACT2	3.55261	2.32709	36.2346	6.60016e-95	9.48736e-94	206.251
MAL2	3.66624	4.54149	36.2317	6.69872e-95	9.61458e-94	206.236
SERINC1	3.00882	5.33968	36.2272	6.86017e-95	9.83154e-94	206.212
USP1	2.49141	2.86983	36.2025	7.80265e-95	1.11655e-93	206.083
TNKS2	2.33032	3.28381	36.158	9.84567e-95	1.4068e-93	205.851
EHD1	3.01884	3.18087	36.1531	1.01034e-94	1.44147e-93	205.825
DEPTOR	3.99962	2.13542	36.1486	1.03456e-94	1.47383e-93	205.801
FAM118B	2.60306	2.18548	36.1347	1.11233e-94	1.58225e-93	205.729
PPT1	3.11154	4.46527	36.1266	1.16072e-94	1.64864e-93	205.686
U2AF1L4	-3.10575	3.48887	-36.1103	1.26394e-94	1.79258e-93	205.601
RAB31	5.31264	2.37985	36.1011	1.32602e-94	1.87785e-93	205.553
TFCP2	2.57889	3.00867	36.0908	1.39989e-94	1.97952e-93	205.499
UEVLD	2.50414	1.84716	36.0705	1.55656e-94	2.1978e-93	205.393
UVRAG	2.46716	1.80797	36.0606	1.63968e-94	2.31176e-93	205.341
RAB29	3.02341	2.55631	36.0419	1.80804e-94	2.54537e-93	205.243
THRAP3	2.41417	4.5652	36.0333	1.89161e-94	2.6591e-93	205.198
BHLHE41	4.06649	2.34898	36.0292	1.93261e-94	2.71275e-93	205.176
TMEM50A	2.71424	4.93305	36.0115	2.12032e-94	2.97187e-93	205.083
ARF3	2.71657	4.61288	36.0101	2.13672e-94	2.99047e-93	205.076
TMEM109	2.6891	5.4181	35.9973	2.28479e-94	3.19302e-93	205.009
POGK	2.54466	2.8234	35.9948	2.31459e-94	3.22995e-93	204.996
SUDS3	1.93833	3.3585	35.9919	2.35069e-94	3.27554e-93	204.98
SPIN1	2.596	3.89411	35.9675	2.67126e-94	3.71683e-93	204.852
TMEM123	3.0761	5.13888	35.9578	2.81085e-94	3.90536e-93	204.801
MGAT5	2.94972	2.68119	35.9435	3.02948e-94	4.20301e-93	204.726
EDEM2	2.42119	4.1937	35.9429	3.03918e-94	4.21037e-93	204.723
NCOA4	2.71956	4.89404	35.9136	3.54602e-94	4.90541e-93	204.569
RAI14	3.23379	2.39769	35.9079	3.65409e-94	5.04761e-93	204.539
CXCL16	4.16417	3.95267	35.9052	3.70474e-94	5.11019e-93	204.525
CBWD2	-2.09705	3.32989	-35.9027	3.75414e-94	5.17087e-93	204.512
SBNO1	2.41303	1.60812	35.8965	3.87873e-94	5.33479e-93	204.479
PGD	2.99379	4.47421	35.8544	4.83991e-94	6.64722e-93	204.258
RPN2	2.48161	6.46611	35.8475	5.01793e-94	6.88183e-93	204.222
CEBPG	2.81213	3.17478	35.8432	5.13371e-94	7.03054e-93	204.199
FLYWCH2	2.92857	3.22317	35.8265	5.60694e-94	7.66763e-93	204.111
MTX2	2.09676	4.0438	35.826	5.62103e-94	7.67592e-93	204.108
NCAPD2	2.83995	2.60088	35.8253	5.64055e-94	7.69159e-93	204.105
MET	4.42488	2.37143	35.7996	6.45779e-94	8.79346e-93	203.969
FAM174A	2.13431	3.47267	35.7815	7.10394e-94	9.65954e-93	203.874
FAF2	2.35542	3.29688	35.7271	9.46616e-94	1.28533e-92	203.587
POLDIP2	1.7635	5.35983	35.7191	9.87327e-94	1.3387e-92	203.544
ITPKB	2.85548	1.8661	35.7188	9.88784e-94	1.33878e-92	203.543
ECHDC2	-3.01142	6.28992	-35.7184	9.90698e-94	1.33947e-92	203.541
RAB35	2.71142	3.40249	35.6974	1.10709e-93	1.49473e-92	203.43
FMOD	4.40569	3.56377	35.6906	1.14729e-93	1.54682e-92	203.394
KCTD11	2.94006	2.38121	35.6897	1.15278e-93	1.5502e-92	203.389
SETD6	-1.9078	3.68833	-35.6897	1.15304e-93	1.5502e-92	203.389
GNPDA1	2.8468	2.91267	35.6843	1.18616e-93	1.59249e-92	203.361
ALKBH5	2.03021	4.60771	35.6804	1.211e-93	1.62355e-92	203.34
PLAU	5.77895	2.57473	35.6625	1.33107e-93	1.78203e-92	203.246
UBE2Q2	2.54651	3.22608	35.6493	1.42696e-93	1.90773e-92	203.176
CRNKL1	2.48004	2.62523	35.6194	1.67093e-93	2.23079e-92	203.018
CHCHD1	2.30633	4.17826	35.597	1.88126e-93	2.50809e-92	202.899
FEM1C	2.76089	2.19831	35.5764	2.09786e-93	2.79297e-92	202.79
STT3B	2.24629	4.95379	35.573	2.13636e-93	2.84027e-92	202.772
CNOT8	2.43867	3.77386	35.5512	2.39749e-93	3.183e-92	202.657
PANK3	2.66626	2.24893	35.5472	2.44779e-93	3.24527e-92	202.636
PPP1R9B	2.7102	3.72788	35.5439	2.49203e-93	3.29935e-92	202.618
PUM1	2.3789	3.68078	35.5374	2.57937e-93	3.41026e-92	202.584
S100A14	5.70543	4.00324	35.5312	2.6642e-93	3.51756e-92	202.551
EFHD2	3.08118	5.56418	35.5223	2.79393e-93	3.68374e-92	202.504
MAP2K1	2.34287	3.81834	35.5196	2.83399e-93	3.73141e-92	202.49
POP7	2.50929	4.18549	35.5186	2.84909e-93	3.74614e-92	202.484
FOXJ2	2.20143	2.52242	35.5	3.14298e-93	4.12689e-92	202.386
SORT1	2.91501	3.05532	35.4853	3.39786e-93	4.45543e-92	202.308
EHD2	3.36506	4.34296	35.4772	3.54647e-93	4.64394e-92	202.265
GPATCH3	2.43485	2.21293	35.4759	3.57151e-93	4.67032e-92	202.258
NFKBIB	2.59721	3.40765	35.4709	3.66714e-93	4.78155e-92	202.232
DYNLT3	3.2715	3.01907	35.4707	3.67136e-93	4.78155e-92	202.231
PET100	-3.02264	3.36961	-35.4707	3.67157e-93	4.78155e-92	202.231
SERINC5	3.11369	2.11941	35.4514	4.06616e-93	5.28822e-92	202.128
CDKN1B	2.72957	3.9374	35.4471	4.16149e-93	5.40485e-92	202.105
GOPC	2.28881	2.92425	35.4433	4.24563e-93	5.50664e-92	202.085
MTA2	2.49438	4.29095	35.4385	4.35425e-93	5.63987e-92	202.06
PELO	2.9375	2.23861	35.437	4.39009e-93	5.67861e-92	202.052
CUEDC2	2.27977	4.84741	35.427	4.62961e-93	5.98033e-92	201.999
CCDC51	2.89592	1.73235	35.4051	5.19921e-93	6.70705e-92	201.882
GNB1	2.52777	5.59469	35.3911	5.59994e-93	7.21296e-92	201.808
BST2	5.35141	4.64104	35.3909	5.60648e-93	7.21296e-92	201.807
CTNND1	-2.50201	5.05977	-35.3799	5.94483e-93	7.63799e-92	201.748
SF3B6	2.49979	5.26821	35.3581	6.67514e-93	8.56479e-92	201.632
TGFA	3.68336	1.94332	35.3577	6.68915e-93	8.57126e-92	201.63
DOLPP1	2.60572	2.74788	35.344	7.19156e-93	9.20269e-92	201.558
FANCF	2.46218	2.11523	35.315	8.39091e-93	1.07231e-91	201.404
CMAS	2.23325	4.20829	35.3036	8.91719e-93	1.13804e-91	201.343
DNAJC8	2.35355	4.53513	35.2987	9.15031e-93	1.16624e-91	201.317
FAM98B	2.4528	1.81976	35.2918	9.49415e-93	1.20845e-91	201.28
CDR2	2.54666	3.06753	35.288	9.68727e-93	1.23139e-91	201.26
CORO1C	3.39289	3.32159	35.283	9.95144e-93	1.26329e-91	201.233
RPS6KA4	3.15557	3.36374	35.2811	1.00501e-92	1.27412e-91	201.223
APLP2	2.85477	6.03302	35.2808	1.00648e-92	1.27429e-91	201.222
SP2	2.34386	2.63963	35.2795	1.0136e-92	1.28161e-91	201.215
MTMR6	2.4696	2.46806	35.2652	1.09357e-92	1.3809e-91	201.139
SH3BGRL2	3.48461	2.96441	35.2563	1.14654e-92	1.44588e-91	201.091
FCHSD2	2.69366	2.40527	35.2377	1.266e-92	1.59443e-91	200.992
ARMC7	2.71229	2.14984	35.2318	1.30679e-92	1.64363e-91	200.96
POLR3F	2.17244	1.92479	35.2199	1.39193e-92	1.74841e-91	200.897
EPCAM	2.90632	6.55825	35.2053	1.50445e-92	1.88727e-91	200.819
PHRF1	2.3478	3.17112	35.1969	1.57354e-92	1.97135e-91	200.775
GTF2H3	2.69635	2.03855	35.1961	1.58061e-92	1.97763e-91	200.77
PSMB2	2.32482	4.33518	35.1738	1.78002e-92	2.22422e-91	200.651
SNRPB	2.8378	5.64769	35.1682	1.83421e-92	2.28893e-91	200.621
UPF2	2.25827	2.6764	35.1647	1.86794e-92	2.32799e-91	200.603
FARSA	2.24369	4.4937	35.1388	2.14461e-92	2.66931e-91	200.465
RAB32	4.18912	3.15783	35.138	2.15456e-92	2.67822e-91	200.46
PARP4	3.38632	3.45256	35.1326	2.21786e-92	2.75332e-91	200.431
SLC31A1	2.56616	2.69863	35.1236	2.32662e-92	2.88459e-91	200.383
RAB5A	2.28877	3.76425	35.1221	2.34526e-92	2.90392e-91	200.375
PPP1R11	2.39152	4.73207	35.1155	2.4289e-92	3.0036e-91	200.34
PRXL2B	3.8882	2.83975	35.1149	2.4376e-92	3.01047e-91	200.337
RAB28	2.43783	2.64628	35.1036	2.58811e-92	3.19223e-91	200.277
NCOA3	2.59988	2.43464	35.1024	2.60513e-92	3.20908e-91	200.27
OXSR1	2.5569	2.9433	35.0827	2.89362e-92	3.55985e-91	200.165
CAPN5	4.77466	2.52526	35.0797	2.94095e-92	3.61344e-91	200.149
TMEM33	2.67392	2.6395	35.0782	2.96395e-92	3.63703e-91	200.141
GLE1	2.56769	2.53128	35.0704	3.09043e-92	3.78736e-91	200.099
EFL1	2.73786	1.93397	35.0633	3.2105e-92	3.92947e-91	200.061
RHBDD2	2.77893	5.12009	35.0562	3.33371e-92	4.07505e-91	200.023
GATAD2B	2.22082	2.04632	35.0486	3.47237e-92	4.23913e-91	199.983
SLC9A1	3.21575	3.14914	35.0483	3.47854e-92	4.24124e-91	199.981
IRF2BP1	2.4304	3.22983	35.0461	3.51896e-92	4.28506e-91	199.969
ZNF212	2.2104	2.26641	35.0394	3.6483e-92	4.43691e-91	199.933
CIAO2B	2.49691	5.54466	35.039	3.65495e-92	4.43935e-91	199.931
ABRACL	3.70455	3.49838	35.0319	3.79804e-92	4.60729e-91	199.893
REST	2.46865	1.84146	35.0254	3.93238e-92	4.76421e-91	199.858
SLC39A9	1.92156	3.74899	35.0134	4.19151e-92	5.07173e-91	199.794
ADSS2	2.53676	3.54441	35.0098	4.27393e-92	5.16491e-91	199.775
TIMM29	2.22402	2.92089	35.0005	4.49211e-92	5.42173e-91	199.725
SERTAD2	3.11719	1.913	34.9992	4.52248e-92	5.4515e-91	199.718
TP53BP2	2.542	2.77069	34.9975	4.56417e-92	5.49483e-91	199.709
RNF113A	2.47782	3.54128	34.986	4.85306e-92	5.83527e-91	199.648
TPT1	-2.05652	11.0513	-34.98	5.01249e-92	6.0194e-91	199.615
MTG1	-3.0082	3.33728	-34.979	5.03795e-92	6.04238e-91	199.61
GLTP	2.39198	3.77771	34.9608	5.55401e-92	6.65298e-91	199.513
LGALS3	4.05314	6.08677	34.9592	5.60218e-92	6.70228e-91	199.504
TDRD7	2.6782	2.09671	34.9547	5.74025e-92	6.85888e-91	199.48
IGSF8	2.43551	4.33354	34.9518	5.82894e-92	6.95616e-91	199.464
DUSP6	3.8944	3.28733	34.9435	6.09513e-92	7.26476e-91	199.42
CLEC11A	4.51212	2.61775	34.9359	6.34844e-92	7.55726e-91	199.379
IFNGR2	3.28432	4.43572	34.9209	6.87689e-92	8.17615e-91	199.299
TRIM56	2.73995	2.59517	34.9203	6.90248e-92	8.19637e-91	199.295
TMEM127	2.55497	4.13859	34.9114	7.23874e-92	8.585e-91	199.248
BAG3	3.45342	3.69625	34.9075	7.38987e-92	8.75338e-91	199.227
H3-3A	-2.47231	6.46353	-34.9045	7.50979e-92	8.88441e-91	199.211
PPP6C	2.23945	3.6769	34.8876	8.2243e-92	9.71769e-91	199.12
SF3A3	2.34309	3.97076	34.8872	8.23886e-92	9.72288e-91	199.118
PHF23	2.77362	3.27471	34.8867	8.26498e-92	9.74168e-91	199.115
ETF1	2.43549	4.4035	34.8858	8.30441e-92	9.77609e-91	199.11
RTL8C	3.20123	5.40056	34.8767	8.71927e-92	1.02518e-90	199.061
OCIAD2	3.20159	4.72965	34.8638	9.3403e-92	1.09685e-90	198.993
INIP	2.6387	1.87346	34.8618	9.44196e-92	1.10743e-90	198.982
MAD2L1BP	2.54381	3.21902	34.8602	9.52406e-92	1.11569e-90	198.973
ROCK2	2.6915	2.24472	34.8559	9.745e-92	1.14018e-90	198.95
PARP14	3.21279	2.69675	34.8485	1.01434e-91	1.18534e-90	198.91
RBM18	2.74721	1.92105	34.8474	1.02032e-91	1.19087e-90	198.904
FAM91A1	2.34905	3.01492	34.8372	1.0776e-91	1.25619e-90	198.85
H2AX	3.30302	3.33747	34.8197	1.18362e-91	1.37811e-90	198.756
DCAF8	-1.90756	5.58426	-34.8061	1.27341e-91	1.48084e-90	198.683
RTL6	2.82142	2.25226	34.8029	1.29552e-91	1.50473e-90	198.665
GSTO1	2.65741	5.65591	34.7994	1.3199e-91	1.53118e-90	198.647
TAB2	2.28343	3.57973	34.7927	1.36843e-91	1.58556e-90	198.611
TMA7	-2.38766	6.03276	-34.7911	1.38073e-91	1.59787e-90	198.602
TMEM185B	2.67149	2.46088	34.7796	1.46868e-91	1.6976e-90	198.54
SLK	3.01041	3.30052	34.7627	1.60784e-91	1.8562e-90	198.449
HACD3	2.40856	3.5905	34.7442	1.77575e-91	2.04757e-90	198.35
RNF6	2.5656	2.78785	34.7258	1.96049e-91	2.25787e-90	198.251
NENF	2.20949	5.39877	34.7238	1.98207e-91	2.27843e-90	198.24
SPARC	4.95069	6.93592	34.7237	1.98311e-91	2.27843e-90	198.239
PPP3R1	2.16416	3.50559	34.7189	2.0347e-91	2.33489e-90	198.214
RIT1	2.86538	2.43748	34.7139	2.09034e-91	2.39587e-90	198.187
CTSO	3.5739	3.18084	34.7127	2.10451e-91	2.40922e-90	198.18
LEO1	2.88534	2.46119	34.7003	2.2492e-91	2.57178e-90	198.113
RPA2	2.82986	3.74573	34.6946	2.31977e-91	2.64931e-90	198.082
SEZ6L2	2.846	3.84523	34.6892	2.38783e-91	2.72378e-90	198.054
CHP1	2.97794	4.76393	34.6873	2.41188e-91	2.74794e-90	198.044
RGS10	4.7583	2.31437	34.6852	2.43986e-91	2.7765e-90	198.032
TRIM35	2.3592	1.84188	34.6686	2.66739e-91	3.03181e-90	197.943
MAP4K4	3.20705	3.17611	34.6629	2.75055e-91	3.12262e-90	197.912
CHCHD4	2.24159	2.54181	34.6296	3.29244e-91	3.73339e-90	197.732
IGFBP5	5.40772	4.68413	34.6219	3.43177e-91	3.88677e-90	197.691
SLC44A2	2.66257	5.1459	34.6161	3.54004e-91	4.00464e-90	197.66
SLC18B1	2.58092	2.5519	34.5975	3.91491e-91	4.42348e-90	197.559
HLA-A	4.41163	7.14948	34.589	4.09834e-91	4.62527e-90	197.513
ZNF623	2.55918	1.71254	34.5851	4.18419e-91	4.71659e-90	197.492
PLIN3	3.47997	3.7359	34.58	4.30227e-91	4.84398e-90	197.464
SF3B5	2.28844	6.40755	34.5737	4.44972e-91	5.0041e-90	197.431
ANXA5	2.72267	6.89807	34.5731	4.46472e-91	5.01507e-90	197.427
TMX4	2.95878	2.78557	34.569	4.56484e-91	5.12152e-90	197.405
DRAP1	2.26537	5.31394	34.5609	4.76807e-91	5.34325e-90	197.362
MIB1	2.69789	2.08486	34.5589	4.82129e-91	5.39657e-90	197.35
MSL2	2.32179	2.50714	34.5514	5.01975e-91	5.61214e-90	197.31
ATG14	2.4259	2.23762	34.5477	5.11968e-91	5.71718e-90	197.29
STK35	2.4329	2.35252	34.5453	5.18785e-91	5.78654e-90	197.277
POLR2K	2.34726	4.24048	34.5439	5.22758e-91	5.82406e-90	197.27
DDX58	3.14175	1.91516	34.5264	5.74356e-91	6.39147e-90	197.175
INTS5	2.67202	2.6821	34.5251	5.78656e-91	6.43182e-90	197.168
EIF4EBP2	2.31206	4.11441	34.5022	6.54603e-91	7.26754e-90	197.045
AEBP1	5.07197	5.02804	34.4973	6.7224e-91	7.45469e-90	197.018
GRK6	2.46889	3.05514	34.4931	6.87855e-91	7.61901e-90	196.995
CSTB	3.75804	4.69367	34.4755	7.56277e-91	8.35801e-90	196.9
CXorf38	2.7775	1.91568	34.4755	7.56322e-91	8.35801e-90	196.9
CDK5	2.70967	2.3233	34.4665	7.93907e-91	8.76323e-90	196.851
GPC4	2.69923	2.71672	34.4567	8.3722e-91	9.23066e-90	196.798
KLC1	-2.86997	4.24109	-34.4541	8.49301e-91	9.35307e-90	196.784
COL1A2	5.86175	5.80703	34.4499	8.68535e-91	9.55389e-90	196.762
GON7	2.54377	2.67064	34.4461	8.86761e-91	9.74316e-90	196.741
TAOK1	2.55544	1.81977	34.4444	8.94983e-91	9.82221e-90	196.732
PELI1	3.51399	2.70279	34.4434	8.99745e-91	9.86315e-90	196.726
HSD17B10	2.40375	5.46277	34.4397	9.18167e-91	1.00536e-89	196.706
PPARD	3.23583	3.00564	34.4319	9.57727e-91	1.04747e-89	196.664
DCP1A	2.51007	2.03908	34.4257	9.90133e-91	1.08168e-89	196.63
WBP11	2.47897	3.53187	34.4186	1.02921e-90	1.12308e-89	196.592
SPATA2	2.27702	2.19727	34.4064	1.09942e-90	1.19834e-89	196.526
SLC25A11	2.25991	4.12652	34.3924	1.18585e-90	1.29107e-89	196.45
FZD6	2.56886	2.65666	34.3863	1.22604e-90	1.3333e-89	196.417
CAPG	4.33256	5.06702	34.3758	1.29779e-90	1.40973e-89	196.36
SLC30A7	2.40703	2.18046	34.3746	1.3058e-90	1.41681e-89	196.354
CBX1	2.50583	3.74102	34.3556	1.44779e-90	1.5691e-89	196.25
SRF	2.87471	3.40622	34.3508	1.48582e-90	1.60849e-89	196.224
ANAPC15	-2.15816	3.47469	-34.3461	1.52403e-90	1.64799e-89	196.199
ZNF830	2.48009	2.6389	34.3427	1.55254e-90	1.67692e-89	196.18
PPP1CB	2.85261	4.78052	34.3422	1.55666e-90	1.67947e-89	196.178
RAB6A	2.29818	4.52326	34.3324	1.64186e-90	1.7694e-89	196.124
EPHA2	4.71535	3.24973	34.3314	1.65007e-90	1.77624e-89	196.119
MFSD5	2.39562	3.73336	34.3306	1.6576e-90	1.78234e-89	196.115
MAGED2	2.64398	5.53186	34.3188	1.76751e-90	1.89838e-89	196.051
TMEM242	2.19086	1.69589	34.3144	1.81011e-90	1.94196e-89	196.027
LGALSL	2.7005	1.78144	34.295	2.01066e-90	2.15469e-89	195.922
TGFBR1	3.62496	2.36889	34.2846	2.12701e-90	2.27683e-89	195.865
PLAGL2	2.63685	1.69278	34.2836	2.13913e-90	2.28724e-89	195.86
MED20	2.09162	2.40295	34.2717	2.28172e-90	2.43697e-89	195.795
IFNAR1	2.84498	3.11902	34.2634	2.38749e-90	2.5471e-89	195.75
VPS4B	2.35897	3.29542	34.2546	2.50424e-90	2.66868e-89	195.702
MYD88	3.2481	3.5311	34.2474	2.60343e-90	2.77129e-89	195.663
DPYSL2	3.67584	2.88307	34.2447	2.6427e-90	2.80997e-89	195.648
YWHAB	2.59002	5.08683	34.2396	2.71583e-90	2.88451e-89	195.621
RITA1	2.22896	2.59533	34.2307	2.85137e-90	3.02511e-89	195.572
AAGAB	2.21146	3.53102	34.2255	2.93203e-90	3.10724e-89	195.544
PFN1	2.90733	7.28918	34.2241	2.95512e-90	3.12824e-89	195.536
SDHAF4	2.6114	2.11702	34.2213	3.00035e-90	3.1726e-89	195.521
VCL	2.70348	4.09576	34.2188	3.0416e-90	3.21267e-89	195.508
SYNJ2BP	2.40373	2.2581	34.2062	3.25654e-90	3.4359e-89	195.439
ZHX2	2.5899	3.13057	34.1975	3.41486e-90	3.59897e-89	195.392
ERMP1	2.6069	2.1986	34.1864	3.62689e-90	3.81822e-89	195.331
SAE1	2.48717	4.16912	34.1774	3.81014e-90	4.00672e-89	195.282
GNPAT	2.20055	4.27738	34.1715	3.93305e-90	4.13144e-89	195.25
GOLM1	3.99657	4.93238	34.1692	3.98196e-90	4.17821e-89	195.238
XPA	1.9316	2.93015	34.1648	4.07955e-90	4.27593e-89	195.214
KLHDC10	2.0671	2.95882	34.1576	4.24242e-90	4.44176e-89	195.175
PPTC7	2.53278	2.29999	34.1505	4.40992e-90	4.61208e-89	195.136
HK1	3.69788	3.19183	34.1483	4.46186e-90	4.66131e-89	195.124
SLC35A4	2.18249	4.47738	34.147	4.49361e-90	4.68935e-89	195.117
CHRAC1	2.52437	3.1938	34.1377	4.72731e-90	4.92785e-89	195.066
GTF2I	-3.04667	4.47449	-34.1323	4.86758e-90	5.06854e-89	195.037
NIF3L1	2.23748	3.11392	34.1244	5.08335e-90	5.28746e-89	194.994
KPNA6	2.37303	2.9528	34.1111	5.46396e-90	5.67718e-89	194.921
FAM199X	2.01034	2.78347	34.1088	5.53211e-90	5.74175e-89	194.909
UQCRFS1	2.09805	4.03617	34.1051	5.64552e-90	5.8531e-89	194.889
MRPL41	3.15409	4.90715	34.1033	5.7024e-90	5.90566e-89	194.879
ASF1A	2.3722	2.17657	34.1028	5.71701e-90	5.91439e-89	194.876
APP	2.55651	6.75387	34.1009	5.77549e-90	5.96842e-89	194.866
XRCC6	2.3393	6.13722	34.0969	5.90434e-90	6.09499e-89	194.844
IRF6	3.22109	3.62261	34.0949	5.96887e-90	6.15495e-89	194.833
FBXO8	2.4038	3.00196	34.091	6.09683e-90	6.28013e-89	194.812
EGLN2	-2.83064	3.33098	-34.08	6.47342e-90	6.66086e-89	194.752
ABHD10	1.85202	3.12266	34.0754	6.63685e-90	6.81677e-89	194.727
RND3	4.34418	2.08992	34.0754	6.6392e-90	6.81677e-89	194.726
ITGAV	3.30716	3.66958	34.0725	6.74399e-90	6.91693e-89	194.711
ATP6V0E1	2.21829	6.70487	34.0493	7.65424e-90	7.84211e-89	194.584
RNF26	2.34775	3.03621	34.0483	7.69531e-90	7.87574e-89	194.579
SOX4	4.37807	2.92731	34.0356	8.24563e-90	8.42995e-89	194.51
APH1A	2.20411	5.85372	34.0049	9.75127e-90	9.95858e-89	194.342
MAPRE2	2.65474	2.71868	33.9914	1.04965e-89	1.07083e-88	194.268
TMEM167A	2.23855	4.1037	33.9887	1.06529e-89	1.08562e-88	194.253
YTHDF3	2.41923	3.13081	33.9835	1.09602e-89	1.11574e-88	194.225
ZC3H13	2.31561	2.52826	33.9821	1.10418e-89	1.12286e-88	194.217
TIMM8B	2.33898	4.21087	33.9703	1.17779e-89	1.19644e-88	194.153
RRN3	2.34565	3.17684	33.9401	1.38878e-89	1.40927e-88	193.988
LBH	4.36992	3.15356	33.9294	1.47308e-89	1.49323e-88	193.929
HTRA1	3.7238	5.16953	33.9249	1.50965e-89	1.52868e-88	193.904
NDUFA10	-1.87844	5.13677	-33.9213	1.53929e-89	1.55705e-88	193.885
PIP4K2B	2.37603	3.34146	33.9207	1.5441e-89	1.56026e-88	193.882
NDUFB7	2.03012	6.88759	33.9141	1.6012e-89	1.61625e-88	193.846
PIK3C2B	3.18848	1.92323	33.9094	1.64252e-89	1.65621e-88	193.82
FSCN1	5.08717	2.52136	33.9045	1.68768e-89	1.69904e-88	193.793
ARHGDIB	4.36906	4.66469	33.9044	1.68855e-89	1.69904e-88	193.792
TNFRSF1B	4.55258	2.3866	33.8877	1.8501e-89	1.85964e-88	193.701
SNX7	2.91834	3.16401	33.8765	1.9669e-89	1.97495e-88	193.64
TMOD3	2.89742	2.43687	33.8747	1.98576e-89	1.9918e-88	193.63
WDR36	2.21202	1.94383	33.8593	2.161e-89	2.1653e-88	193.546
HDAC1	2.31939	5.23979	33.8531	2.23558e-89	2.23769e-88	193.512
VAT1	2.7944	5.45194	33.8505	2.26774e-89	2.2675e-88	193.497
PLGRKT	2.48895	2.93372	33.848	2.29893e-89	2.29629e-88	193.484
TRAPPC6A	2.72485	4.19727	33.8447	2.34034e-89	2.33521e-88	193.466
TES	2.79047	3.93258	33.8398	2.4041e-89	2.39633e-88	193.439
LAMP1	2.07341	6.07344	33.8351	2.46772e-89	2.45718e-88	193.413
PABPC4	-2.50419	7.20587	-33.8348	2.47113e-89	2.45801e-88	193.411
EPS15	2.59567	3.02298	33.8336	2.48763e-89	2.47186e-88	193.405
MRFAP1	2.23932	6.53903	33.8302	2.53469e-89	2.516e-88	193.386
COPS7A	2.07223	4.72258	33.8266	2.58466e-89	2.56295e-88	193.366
MRPL1	2.22467	3.30009	33.8251	2.60547e-89	2.5809e-88	193.358
LSM14B	1.99422	3.79246	33.8133	2.78016e-89	2.75109e-88	193.293
ZDHHC7	2.84142	4.35671	33.8098	2.83349e-89	2.80097e-88	193.274
TRPC4AP	2.05315	5.17308	33.8091	2.84457e-89	2.80901e-88	193.271
NAB2	3.73791	2.40176	33.8087	2.85059e-89	2.81205e-88	193.268
FAM168A	2.79263	2.55865	33.8078	2.86583e-89	2.82417e-88	193.263
TLNRD1	2.57825	2.58138	33.8071	2.87612e-89	2.83059e-88	193.26
CACUL1	2.19737	2.18057	33.807	2.87826e-89	2.83059e-88	193.259
PEX13	2.35761	2.33084	33.785	3.2465e-89	3.18944e-88	193.138
CDC42SE2	2.26657	3.68866	33.7824	3.29389e-89	3.23268e-88	193.124
STK38L	2.93406	2.84127	33.7695	3.53404e-89	3.46481e-88	193.053
NAXE	1.96745	5.33057	33.7666	3.59129e-89	3.51733e-88	193.037
TCF20	2.53767	2.29522	33.7655	3.61281e-89	3.53478e-88	193.031
SETD3	1.84934	3.93713	33.7387	4.18405e-89	4.08951e-88	192.884
RBSN	2.04002	1.8304	33.7121	4.84293e-89	4.72866e-88	192.738
NCBP2AS2	2.58948	3.65811	33.7094	4.91533e-89	4.79445e-88	192.723
WBP1L	2.90545	3.17072	33.7031	5.08764e-89	4.95746e-88	192.689
CDC42BPA	2.38324	2.72482	33.7028	5.09626e-89	4.96081e-88	192.687
ABCC1	2.60455	2.75442	33.7023	5.11121e-89	4.9703e-88	192.684
LOXL2	3.7671	2.17927	33.6993	5.19628e-89	5.044e-88	192.668
CNST	2.4394	1.89413	33.6992	5.19755e-89	5.044e-88	192.667
SDE2	2.66846	2.25284	33.6899	5.47085e-89	5.30384e-88	192.616
POLR3A	1.94315	1.64549	33.6891	5.49559e-89	5.32243e-88	192.612
GSTP1	2.77524	7.83348	33.6807	5.75266e-89	5.56575e-88	192.566
PPP1R2	2.48697	3.41282	33.6795	5.79069e-89	5.59688e-88	192.559
MSN	3.9461	4.70769	33.6759	5.90731e-89	5.70384e-88	192.539
PLEKHO2	4.09988	2.24709	33.669	6.13462e-89	5.91733e-88	192.502
LPGAT1	2.4037	3.19262	33.6411	7.15195e-89	6.89169e-88	192.348
WDFY1	2.54291	2.91595	33.6406	7.17389e-89	6.90586e-88	192.345
SNRPB2	2.45114	3.86726	33.6365	7.33456e-89	7.05342e-88	192.323
PLAT	5.19339	3.00937	33.6259	7.77574e-89	7.47018e-88	192.264
AAMP	1.89437	5.70426	33.6142	8.29541e-89	7.96143e-88	192.2
KLHL20	2.35649	1.99944	33.6114	8.42357e-89	8.07632e-88	192.184
ZNF408	2.79344	2.00784	33.6066	8.64574e-89	8.28103e-88	192.158
XIAP	2.37245	2.80745	33.6059	8.68258e-89	8.30799e-88	192.154
PCYOX1	2.89112	3.12225	33.5975	9.09348e-89	8.69246e-88	192.108
RNF11	2.72455	4.16903	33.5848	9.74806e-89	9.30886e-88	192.038
LIMA1	2.90083	4.38723	33.5727	1.04232e-88	9.94369e-88	191.971
TSPAN8	4.81288	4.98793	33.5718	1.04741e-88	9.98229e-88	191.966
PLS1	3.83326	2.44246	33.567	1.07513e-88	1.02362e-87	191.94
LYPLA2	2.68355	4.90795	33.5625	1.1024e-88	1.04854e-87	191.915
ANKMY2	2.34842	2.68153	33.5605	1.11475e-88	1.05923e-87	191.904
CNOT11	2.30244	4.30825	33.5345	1.28646e-88	1.22118e-87	191.761
PDLIM5	2.45328	3.58051	33.5283	1.33075e-88	1.26197e-87	191.727
SLC10A3	2.84516	3.85585	33.4968	1.58311e-88	1.4998e-87	191.553
CPSF3	2.29212	3.00579	33.4797	1.73966e-88	1.64648e-87	191.459
MIER1	2.40764	2.24396	33.4638	1.8989e-88	1.79541e-87	191.371
DCAF16	2.05156	2.80081	33.4602	1.93731e-88	1.82991e-87	191.351
ACTR1A	2.20096	4.69165	33.4586	1.9543e-88	1.84414e-87	191.342
ABCB10	2.42443	1.97937	33.4549	1.99462e-88	1.88034e-87	191.322
KRIT1	-1.85284	3.03393	-33.4541	2.00409e-88	1.88739e-87	191.317
THAP11	2.28963	3.49591	33.4517	2.03095e-88	1.91082e-87	191.304
RIPK2	2.97267	2.47107	33.448	2.07286e-88	1.94832e-87	191.283
OSBPL8	2.86323	2.18111	33.4418	2.14436e-88	2.01355e-87	191.249
SDC3	3.74496	2.33617	33.4377	2.1938e-88	2.05795e-87	191.226
TMEM128	1.99829	3.59403	33.4351	2.22525e-88	2.08541e-87	191.212
TRAM2	3.32169	2.15002	33.4162	2.47014e-88	2.31264e-87	191.108
KEAP1	2.35817	4.21659	33.4151	2.48584e-88	2.32506e-87	191.101
FEN1	3.44084	2.05225	33.4128	2.51727e-88	2.35216e-87	191.089
N4BP1	2.35499	2.75969	33.4056	2.61874e-88	2.44458e-87	191.049
EIF3F	-2.23666	6.6326	-33.394	2.79289e-88	2.60461e-87	190.985
LYN	3.14378	2.60399	33.3916	2.8299e-88	2.63655e-87	190.972
ABHD15	2.50388	2.28824	33.3707	3.17572e-88	2.95587e-87	190.856
SUZ12	2.20075	2.3658	33.368	3.2237e-88	2.9976e-87	190.841
ZNF146	2.47366	3.89333	33.3637	3.30096e-88	3.06646e-87	190.818
SELENOH	-2.4457	4.99197	-33.3613	3.34489e-88	3.10426e-87	190.804
CUL2	2.12717	2.64407	33.3329	3.9152e-88	3.63001e-87	190.647
PSMC3	2.1164	5.6183	33.3316	3.94322e-88	3.65244e-87	190.64
FAM120A	2.17887	4.80694	33.2927	4.89071e-88	4.52568e-87	190.424
MAZ	-2.37575	4.9754	-33.2889	4.99453e-88	4.61729e-87	190.403
MAPKAPK2	2.53058	5.04767	33.2876	5.02894e-88	4.64461e-87	190.396
NUP43	1.99417	2.77444	33.2871	5.04528e-88	4.65519e-87	190.393
EYA3	2.20961	2.03541	33.2816	5.20067e-88	4.79394e-87	190.363
MAGT1	2.22216	4.12518	33.2699	5.54724e-88	5.10849e-87	190.298
PDSS2	2.0592	2.07791	33.2636	5.74446e-88	5.28502e-87	190.263
TOMM20	2.19144	5.76258	33.2557	6.00235e-88	5.51697e-87	190.219
YAP1	2.98111	3.34615	33.2524	6.11215e-88	5.61249e-87	190.201
MRPL49	2.12237	4.04475	33.249	6.23003e-88	5.71524e-87	190.182
GSKIP	2.69851	2.54939	33.2361	6.69138e-88	6.13259e-87	190.111
RING1	2.18021	4.71005	33.2332	6.79752e-88	6.2239e-87	190.095
COP1	1.97119	3.70736	33.2297	6.93172e-88	6.3407e-87	190.075
WBP1	-2.75136	4.7009	-33.2173	7.42427e-88	6.78476e-87	190.007
UBTD1	3.29895	2.68935	33.2171	7.43538e-88	6.78842e-87	190.005
TPBG	3.58729	2.54273	33.2135	7.5838e-88	6.91732e-87	189.985
RASA2	2.74955	1.77658	33.21	7.73362e-88	7.04275e-87	189.966
POFUT1	2.32606	3.07308	33.2099	7.73605e-88	7.04275e-87	189.965
ACSL4	3.60286	2.36484	33.2095	7.75192e-88	7.05049e-87	189.963
TSPAN13	2.37031	5.46128	33.2047	7.96291e-88	7.2355e-87	189.936
PPP4C	2.42607	5.00863	33.1817	9.04447e-88	8.21046e-87	189.809
ETS1	3.58188	3.15862	33.1731	9.48679e-88	8.60381e-87	189.761
HPRT1	2.62235	4.05721	33.1599	1.02133e-87	9.25389e-87	189.687
MEX3D	3.20064	2.07695	33.1457	1.10496e-87	1.00022e-86	189.609
KCTD12	4.36615	2.50298	33.1367	1.16157e-87	1.05047e-86	189.559
TIMM10	2.58354	4.27669	33.1224	1.25771e-87	1.13634e-86	189.479
PSMB6	2.05007	5.65973	33.1094	1.35134e-87	1.21978e-86	189.407
FAHD1	2.70306	2.7788	33.1011	1.41558e-87	1.27656e-86	189.361
MOSPD1	2.47459	1.79787	33.0961	1.4552e-87	1.31105e-86	189.333
MEPCE	2.44359	3.75306	33.092	1.48861e-87	1.33989e-86	189.31
MAIP1	2.24216	2.67131	33.0826	1.56905e-87	1.41096e-86	189.258
COPA	2.21659	4.93515	33.0674	1.70712e-87	1.53368e-86	189.173
SKI	3.0001	3.18993	33.0639	1.74103e-87	1.56267e-86	189.154
INAFM2	2.68156	2.43931	33.0589	1.79025e-87	1.60535e-86	189.126
BTN2A1	2.75115	2.95146	33.0574	1.80483e-87	1.6169e-86	189.118
PRKACB	3.23848	2.44964	33.0534	1.84522e-87	1.65154e-86	189.095
SERF2	-2.33032	8.0573	-33.052	1.85999e-87	1.66321e-86	189.087
MMUT	2.1283	3.08986	33.0413	1.97343e-87	1.76299e-86	189.028
UBE2Z	2.24479	4.45568	33.0367	2.02456e-87	1.80698e-86	189.003
CD2AP	2.95547	3.27582	33.031	2.08984e-87	1.8635e-86	188.971
ACTB	3.51241	9.28168	33.0127	2.31448e-87	2.06189e-86	188.869
GTF2F2	2.42338	2.66526	33.0109	2.3381e-87	2.08099e-86	188.859
DIP2C	2.58392	1.76861	33.0069	2.38991e-87	2.12513e-86	188.837
PPIL4	2.24292	3.01631	32.9904	2.62015e-87	2.3277e-86	188.745
MPZL3	2.78835	2.18767	32.9792	2.78945e-87	2.4758e-86	188.682
DOK4	2.9764	3.5428	32.9527	3.23249e-87	2.86636e-86	188.534
SLC25A13	2.38944	2.77102	32.9521	3.24413e-87	2.87402e-86	188.531
COA7	2.55496	1.75867	32.9435	3.40329e-87	3.01222e-86	188.483
GUF1	1.99975	2.54319	32.9392	3.48624e-87	3.08279e-86	188.459
PTPN11	2.62094	3.33113	32.9208	3.86215e-87	3.41204e-86	188.356
TRMT1L	2.50105	1.83972	32.8845	4.73077e-87	4.17557e-86	188.153
SAYSD1	1.92151	2.69693	32.8757	4.96774e-87	4.38069e-86	188.104
ZNF865	2.17897	2.47178	32.8747	4.99544e-87	4.40105e-86	188.099
SLC30A1	3.47006	2.15438	32.8727	5.05243e-87	4.44717e-86	188.087
CLSTN1	2.36927	5.52414	32.8719	5.07581e-87	4.46364e-86	188.083
GLUD1	2.31632	5.15608	32.8653	5.26549e-87	4.62618e-86	188.046
CDKN2D	3.56213	2.05219	32.8614	5.38087e-87	4.72321e-86	188.024
DUSP7	2.99237	2.09355	32.8597	5.4334e-87	4.76495e-86	188.015
NUCKS1	3.00367	4.70737	32.8574	5.50302e-87	4.82158e-86	188.002
MCU	3.38143	2.86147	32.8565	5.53172e-87	4.84228e-86	187.997
TCN2	3.22751	3.03707	32.848	5.79941e-87	5.07004e-86	187.949
CMTM3	4.70768	2.59593	32.8479	5.80252e-87	5.07004e-86	187.949
TP53INP2	3.58097	2.32474	32.8443	5.91925e-87	5.16732e-86	187.929
RPE	2.64681	2.78841	32.8211	6.73895e-87	5.87752e-86	187.799
TBC1D25	2.35221	2.12393	32.8162	6.92599e-87	6.03514e-86	187.772
MRPL15	2.57266	4.03383	32.8079	7.25524e-87	6.31628e-86	187.725
RFK	2.54353	2.93419	32.8068	7.29982e-87	6.34932e-86	187.719
STK39	2.84232	3.77958	32.806	7.33432e-87	6.37352e-86	187.715
AHNAK	3.72062	4.56222	32.8015	7.52132e-87	6.53009e-86	187.689
APOL2	3.55774	3.56492	32.7924	7.91519e-87	6.86582e-86	187.638
MFAP1	2.77289	3.3425	32.7903	8.0059e-87	6.9382e-86	187.627
RAB5B	1.95224	4.98075	32.7822	8.37912e-87	7.25508e-86	187.581
FUNDC2	-2.21587	5.77524	-32.7692	9.00954e-87	7.79386e-86	187.509
HDGF	2.64461	6.04474	32.7538	9.82293e-87	8.48982e-86	187.422
USP10	2.06665	3.59222	32.7468	1.0214e-86	8.81988e-86	187.383
CCDC43	1.83414	2.43659	32.7426	1.04538e-86	9.01872e-86	187.36
VAMP4	1.95582	2.35675	32.739	1.06716e-86	9.19836e-86	187.339
F2RL1	3.7819	3.3259	32.7366	1.08118e-86	9.31079e-86	187.326
SWAP70	2.97857	2.64234	32.7347	1.0928e-86	9.4024e-86	187.315
DOLK	2.5275	2.77323	32.7325	1.10668e-86	9.51323e-86	187.303
LMAN2	1.98359	6.53543	32.7306	1.11849e-86	9.60613e-86	187.292
TMED4	1.55538	5.26947	32.7224	1.17112e-86	1.00491e-85	187.246
MYADM	3.38243	4.28072	32.7176	1.20284e-86	1.03121e-85	187.219
LTBP2	4.59674	2.6099	32.7087	1.26401e-86	1.08268e-85	187.17
API5	1.75212	4.22103	32.6991	1.33413e-86	1.14172e-85	187.116
ZMYM4	2.25521	2.67174	32.6742	1.53418e-86	1.31174e-85	186.976
YIPF1	2.52429	3.76018	32.6587	1.67275e-86	1.42894e-85	186.889
ZSWIM6	2.28845	2.15296	32.6569	1.69004e-86	1.44242e-85	186.879
C11orf24	2.16591	3.99229	32.6507	1.74976e-86	1.49121e-85	186.844
DGCR2	2.16742	4.64874	32.6507	1.75032e-86	1.49121e-85	186.844
HPF1	2.20264	3.26335	32.6387	1.87211e-86	1.59354e-85	186.777
COTL1	3.42786	4.16212	32.6382	1.87695e-86	1.59624e-85	186.774
ZC3HAV1	2.56679	2.1414	32.6241	2.0315e-86	1.72614e-85	186.695
ADAM8	4.28895	2.43271	32.621	2.06708e-86	1.75481e-85	186.678
TUFM	1.66953	6.54292	32.6063	2.24464e-86	1.90386e-85	186.595
ATP1B1	3.56771	6.18458	32.5995	2.33181e-86	1.97604e-85	186.557
MFSD6	2.76752	2.87429	32.598	2.35143e-86	1.99091e-85	186.549
RBM12	2.23173	2.94539	32.5942	2.40328e-86	2.033e-85	186.527
FAM168B	2.14832	4.07832	32.5842	2.54101e-86	2.14762e-85	186.471
SLC2A1	4.9093	2.78757	32.5821	2.57209e-86	2.17197e-85	186.459
RPL41	-2.3019	10.9574	-32.5815	2.58063e-86	2.17725e-85	186.456
TMEM181	1.87545	4.1729	32.5764	2.65575e-86	2.23865e-85	186.427
TMEM47	3.55919	1.9713	32.5706	2.74345e-86	2.31054e-85	186.394
BEX3	2.33968	5.86695	32.5282	3.48162e-86	2.92965e-85	186.156
GFPT1	2.57058	3.69922	32.5177	3.69403e-86	3.10565e-85	186.097
PDGFB	3.49285	2.22355	32.5132	3.78753e-86	3.18146e-85	186.072
ZBTB4	2.43864	3.79597	32.5098	3.86072e-86	3.24009e-85	186.052
CHPF2	2.55217	3.91682	32.5009	4.05999e-86	3.40434e-85	186.002
NFKBIE	3.80628	2.43374	32.4719	4.77825e-86	4.00309e-85	185.839
VPS26A	2.18372	3.59216	32.4703	4.82329e-86	4.03729e-85	185.83
CSNK1G3	2.39463	2.4257	32.4687	4.8662e-86	4.06964e-85	185.821
RNF128	3.38481	3.22257	32.4602	5.10515e-86	4.26574e-85	185.773
HPS6	3.02676	2.46755	32.4517	5.35419e-86	4.46993e-85	185.725
CXorf56	2.42512	2.79496	32.4446	5.57312e-86	4.64864e-85	185.685
ZNF791	2.10986	2.09666	32.4413	5.67774e-86	4.73178e-85	185.666
SEC24B	2.32047	3.01933	32.4192	6.42912e-86	5.35331e-85	185.542
CALU	2.71582	4.6828	32.4145	6.60229e-86	5.49271e-85	185.515
CWC27	2.24756	2.42795	32.4124	6.68028e-86	5.55277e-85	185.504
DDX6	1.95009	3.69964	32.4011	7.12173e-86	5.91456e-85	185.44
NFIX	2.95975	3.22297	32.4006	7.1406e-86	5.92508e-85	185.437
DEDD2	2.30502	3.96745	32.3999	7.16711e-86	5.94193e-85	185.433
ZNF592	2.06366	2.76523	32.3942	7.40436e-86	6.1333e-85	185.401
PKM	3.20236	6.53202	32.3881	7.6605e-86	6.33998e-85	185.367
KATNA1	2.21184	2.32139	32.3791	8.06196e-86	6.66646e-85	185.316
ARF4	2.33949	6.44168	32.3641	8.77279e-86	7.24798e-85	185.231
ARF1	1.90092	7.55632	32.3536	9.30966e-86	7.68489e-85	185.172
HLA-C	3.87384	7.55082	32.3354	1.03175e-85	8.50949e-85	185.069
EIF2S3	1.90934	5.85005	32.3343	1.03812e-85	8.55468e-85	185.063
RNF25	2.42617	3.41686	32.3307	1.05919e-85	8.72079e-85	185.042
PIGX	1.93379	2.38359	32.318	1.13773e-85	9.35935e-85	184.971
PARP3	3.39582	2.41754	32.3096	1.19349e-85	9.80958e-85	184.923
ATG16L1	2.12323	2.92624	32.3084	1.20156e-85	9.86748e-85	184.916
AP3M1	1.93731	3.08398	32.294	1.30316e-85	1.06926e-84	184.835
LMAN2L	2.41767	3.04541	32.2929	1.31138e-85	1.07509e-84	184.829
ZW10	2.28599	2.48436	32.2843	1.37662e-85	1.1276e-84	184.78
SMARCC1	2.23568	3.56245	32.2782	1.42497e-85	1.16621e-84	184.746
YTHDF2	2.0825	4.09382	32.241	1.75835e-85	1.43782e-84	184.535
TMEM9B	2.176	4.55231	32.24	1.76777e-85	1.44428e-84	184.53
PYM1	1.90105	3.92573	32.2339	1.83067e-85	1.49439e-84	184.495
PRKAR2A	2.37076	2.50505	32.2328	1.84126e-85	1.50176e-84	184.489
DNAJA2	2.10927	3.93903	32.2308	1.86235e-85	1.51766e-84	184.478
ALYREF	2.65802	4.30705	32.2221	1.95651e-85	1.59304e-84	184.428
FKBPL	2.74791	1.75596	32.2087	2.1112e-85	1.71753e-84	184.352
JPT1	3.72324	3.9796	32.1884	2.36742e-85	1.92434e-84	184.238
ALDH18A1	2.02672	4.80319	32.1757	2.54437e-85	2.06641e-84	184.165
PPP6R1	2.44654	3.75683	32.169	2.64204e-85	2.14338e-84	184.128
CREB3L2	2.37956	3.2227	32.1689	2.64363e-85	2.14338e-84	184.127
RB1	2.87751	2.41131	32.1619	2.75108e-85	2.22861e-84	184.087
SCFD2	2.72798	1.90146	32.1602	2.77834e-85	2.24879e-84	184.077
MYO1D	2.79193	4.09716	32.1493	2.9555e-85	2.39015e-84	184.015
MOB3A	2.90959	3.15875	32.1416	3.08585e-85	2.49346e-84	183.972
ATF2	2.13275	2.94684	32.1164	3.56055e-85	2.87461e-84	183.829
GZF1	2.29517	1.57382	32.114	3.60982e-85	2.91192e-84	183.815
CDKAL1	2.12392	1.70511	32.1041	3.81646e-85	3.07601e-84	183.76
INPP5A	2.06835	2.89237	32.0896	4.14438e-85	3.3375e-84	183.677
PPP2R5E	2.47344	2.07509	32.0838	4.28216e-85	3.44556e-84	183.644
CHMP7	2.05526	3.5077	32.0834	4.29353e-85	3.4518e-84	183.642
DBR1	2.15909	2.33816	32.0754	4.49211e-85	3.60841e-84	183.597
DUSP14	2.94026	2.01048	32.0743	4.52173e-85	3.62916e-84	183.59
MPZL1	2.73426	4.27432	32.0532	5.09589e-85	4.08654e-84	183.47
RNF145	3.07298	3.61863	32.0425	5.41399e-85	4.338e-84	183.41
TFE3	2.59124	3.7463	32.0317	5.75747e-85	4.60935e-84	183.348
GYS1	2.425	3.27023	32.0296	5.82662e-85	4.65778e-84	183.336
YWHAH	2.99838	5.5508	32.0296	5.82771e-85	4.65778e-84	183.336
DPM1	2.0747	4.68374	32.0236	6.02909e-85	4.81471e-84	183.302
VHL	2.04246	3.09611	32.0197	6.16358e-85	4.91801e-84	183.28
UBE2J1	2.20604	4.06482	32.0184	6.20996e-85	4.95088e-84	183.272
EAPP	2.2536	3.93	32.0114	6.46187e-85	5.14742e-84	183.233
SLC39A7	2.00549	6.26236	32.0009	6.85933e-85	5.45948e-84	183.173
SOD1	2.60189	6.16697	32.0002	6.88648e-85	5.47653e-84	183.169
CTDSPL	3.10973	3.1152	31.9831	7.58896e-85	6.03016e-84	183.072
PPP4R2	2.33953	2.85219	31.9745	7.96868e-85	6.32663e-84	183.023
SNAPIN	2.40066	3.86211	31.9738	8.00104e-85	6.34705e-84	183.019
FUCA2	2.02686	4.2172	31.9663	8.34713e-85	6.61611e-84	182.976
TAF9B	2.56202	2.51284	31.9628	8.51798e-85	6.74593e-84	182.956
LPXN	2.84552	2.47069	31.9619	8.56017e-85	6.77373e-84	182.951
TADA1	2.24306	1.92665	31.9617	8.57264e-85	6.77798e-84	182.95
CKAP5	2.17856	3.2153	31.9538	8.96338e-85	7.08107e-84	182.905
EIF1AD	1.99623	3.19348	31.9454	9.40417e-85	7.42316e-84	182.857
NES	4.01807	2.00123	31.9428	9.54044e-85	7.52451e-84	182.843
RRP1B	2.37317	2.49561	31.9421	9.58214e-85	7.55117e-84	182.838
CANT1	2.99128	3.78271	31.9237	1.06387e-84	8.37684e-84	182.734
ZNF121	2.49736	1.83263	31.9234	1.06546e-84	8.38248e-84	182.732
MED13	2.30017	2.28611	31.9211	1.07965e-84	8.48716e-84	182.719
ITPRIPL2	2.685	2.38119	31.9169	1.10588e-84	8.68621e-84	182.695
HLA-B	4.02943	7.82515	31.9104	1.14764e-84	9.00678e-84	182.658
SOS2	2.17516	2.47697	31.9087	1.15897e-84	9.08829e-84	182.648
FA2H	4.00901	2.36117	31.9071	1.16911e-84	9.16025e-84	182.639
TRAK2	2.27183	2.69112	31.9046	1.18587e-84	9.28398e-84	182.625
GPSM3	4.67542	2.4436	31.8918	1.27566e-84	9.97876e-84	182.552
ERP29	1.45157	6.28245	31.8902	1.2871e-84	1.006e-83	182.543
DNAJC5	2.17041	4.27286	31.8888	1.29774e-84	1.01349e-83	182.535
DGKQ	2.50763	2.60876	31.8879	1.30461e-84	1.01802e-83	182.529
DGCR6L	2.0376	4.57926	31.8859	1.31928e-84	1.02863e-83	182.518
ATG5	1.90005	2.77135	31.8815	1.35308e-84	1.05412e-83	182.493
EHF	3.53995	3.61107	31.8777	1.38241e-84	1.0761e-83	182.472
MAST2	2.83346	2.7617	31.8711	1.43564e-84	1.11662e-83	182.434
ITGB5	3.60592	4.50247	31.8621	1.51081e-84	1.17413e-83	182.383
IMMT	1.77803	4.65211	31.847	1.64717e-84	1.27906e-83	182.296
TMEM184C	2.20041	2.55886	31.8412	1.70236e-84	1.32024e-83	182.263
LYAR	2.72388	2.31163	31.8411	1.70296e-84	1.32024e-83	182.263
PIBF1	2.32353	2.09339	31.8378	1.73558e-84	1.34444e-83	182.244
FAM214B	3.06774	2.21536	31.8283	1.83212e-84	1.41808e-83	182.19
DNAJC3	2.136	4.24852	31.8242	1.87484e-84	1.44997e-83	182.167
IFI35	3.49571	3.64718	31.8204	1.91691e-84	1.48131e-83	182.144
CTR9	2.17225	3.0028	31.8038	2.10661e-84	1.62658e-83	182.05
SMIM30	2.13636	3.93717	31.7966	2.1945e-84	1.69307e-83	182.009
KRT10	2.04629	3.44593	31.7945	2.22172e-84	1.71269e-83	181.997
HSH2D	3.05166	2.19981	31.7935	2.23478e-84	1.72137e-83	181.991
DAXX	2.36211	4.10527	31.7881	2.30465e-84	1.77377e-83	181.96
MGLL	4.07	2.55145	31.7855	2.33858e-84	1.79753e-83	181.945
LSM14A	1.9821	4.69125	31.7854	2.34054e-84	1.79753e-83	181.945
INPP5F	2.56594	1.71436	31.7853	2.34117e-84	1.79753e-83	181.944
CELA3A	-14.5124	11.5049	-31.7738	2.49971e-84	1.91772e-83	181.879
CD55	4.13951	3.70351	31.7521	2.83022e-84	2.16954e-83	181.754
SMG7	2.0938	3.65971	31.7306	3.1998e-84	2.45088e-83	181.632
ICE1	2.1588	2.19633	31.7257	3.28975e-84	2.51775e-83	181.604
NAA15	2.2706	1.89138	31.7195	3.41024e-84	2.60788e-83	181.568
PPIC	2.66914	4.20389	31.7145	3.50781e-84	2.68035e-83	181.54
ELOVL1	2.37396	5.29037	31.7104	3.59089e-84	2.74164e-83	181.516
SEC23IP	2.13083	2.84807	31.7102	3.59612e-84	2.74344e-83	181.515
LITAF	3.11092	4.78546	31.7087	3.62727e-84	2.765e-83	181.506
MSRB2	3.30873	2.94437	31.7021	3.76612e-84	2.86855e-83	181.469
RPL34	-1.8484	10.1796	-31.6988	3.83836e-84	2.92125e-83	181.449
RNF2	2.63464	2.11339	31.684	4.17769e-84	3.17698e-83	181.365
CAMK2D	2.74309	2.56577	31.6728	4.45225e-84	3.38308e-83	181.301
UBA1	2.1656	5.68368	31.6712	4.49286e-84	3.41122e-83	181.292
ZNF574	2.46143	2.02605	31.6689	4.55397e-84	3.45488e-83	181.278
VPS35	2.15237	3.70008	31.6641	4.67982e-84	3.54753e-83	181.251
OTUD5	1.91967	4.59646	31.6583	4.83933e-84	3.66555e-83	181.218
PSME1	2.57534	6.43064	31.6467	5.17013e-84	3.91301e-83	181.151
SURF6	2.1026	3.28956	31.6455	5.20682e-84	3.93766e-83	181.144
PABPN1	-2.56728	5.17754	-31.6396	5.38366e-84	4.06817e-83	181.111
DDX50	2.27402	3.80751	31.6372	5.45951e-84	4.12223e-83	181.097
FKBP8	2.12132	6.51156	31.6341	5.55724e-84	4.19271e-83	181.079
LHFPL2	2.40426	2.8276	31.6271	5.7847e-84	4.36088e-83	181.039
RBMS2	2.92301	2.17683	31.6182	6.08649e-84	4.58477e-83	180.988
SDAD1	2.0941	3.6423	31.6154	6.18475e-84	4.65512e-83	180.972
TOR1A	2.05743	3.45761	31.603	6.63866e-84	4.99284e-83	180.901
TLCD3A	3.06761	2.53566	31.5983	6.82175e-84	5.12651e-83	180.874
GADD45GIP1	2.38529	4.51873	31.5899	7.15864e-84	5.37545e-83	180.826
KIAA2013	2.06332	4.60609	31.5874	7.26101e-84	5.44804e-83	180.811
ST3GAL1	3.09939	2.97697	31.5865	7.29852e-84	5.47189e-83	180.806
RPS6KA3	2.56626	2.79123	31.5783	7.64771e-84	5.72919e-83	180.76
CLIC4	3.50752	4.18994	31.5766	7.72618e-84	5.78344e-83	180.749
SEC23A	2.67692	2.42302	31.5709	7.97969e-84	5.96853e-83	180.717
DDX28	2.82492	1.78949	31.5705	8.00089e-84	5.97971e-83	180.714
ZNF362	2.52378	3.03356	31.5703	8.0105e-84	5.98222e-83	180.713
MTDH	2.47275	3.88585	31.5695	8.04568e-84	6.0038e-83	180.709
PAQR7	2.8976	1.9462	31.5622	8.38709e-84	6.25368e-83	180.667
DSN1	2.70194	1.74706	31.5611	8.44412e-84	6.2913e-83	180.66
SELENOI	2.33206	1.81862	31.5595	8.52104e-84	6.34366e-83	180.651
RIOX1	2.31296	1.84446	31.5547	8.7594e-84	6.51604e-83	180.624
FBXL14	2.27684	2.13032	31.5367	9.71247e-84	7.2194e-83	180.52
PXDC1	3.38633	3.60984	31.5176	1.08372e-83	8.04916e-83	180.411
MYH14	3.21206	3.84066	31.5167	1.08888e-83	8.08124e-83	180.406
WDR89	2.12749	1.74193	31.5137	1.10805e-83	8.21712e-83	180.388
EIF4G3	2.44515	2.79001	31.5127	1.11466e-83	8.25975e-83	180.383
FBXO46	2.40312	2.55643	31.506	1.15816e-83	8.57544e-83	180.344
UGCG	3.22826	3.35979	31.4996	1.20116e-83	8.88692e-83	180.308
TTC7B	-2.61719	2.97514	-31.4988	1.20715e-83	8.9243e-83	180.303
SMARCAL1	2.29602	2.24175	31.4943	1.23853e-83	9.14924e-83	180.277
RPS24	-2.06213	10.1145	-31.4922	1.25378e-83	9.25476e-83	180.265
PDCD7	2.13621	2.56964	31.4916	1.25754e-83	9.27533e-83	180.262
ZNF768	2.36063	3.94633	31.4812	1.3356e-83	9.84348e-83	180.202
COL12A1	5.08529	2.33052	31.4761	1.37477e-83	1.01244e-82	180.173
MED18	2.85604	2.21266	31.4578	1.52734e-83	1.12393e-82	180.067
STARD7	1.90758	4.84659	31.4566	1.53789e-83	1.13082e-82	180.06
DCAKD	2.01264	3.20084	31.4545	1.55708e-83	1.14405e-82	180.048
SOX9	3.02643	4.20739	31.453	1.56985e-83	1.15255e-82	180.04
MARCHF2	2.57241	3.52956	31.4453	1.64082e-83	1.20373e-82	179.996
ALKBH1	2.19997	1.85172	31.4376	1.71546e-83	1.25752e-82	179.951
CALR	2.53344	7.63498	31.4358	1.73312e-83	1.26949e-82	179.941
HNRNPH1	-1.83134	7.76164	-31.4355	1.73624e-83	1.27081e-82	179.939
SULF2	4.57014	3.14417	31.431	1.78162e-83	1.30302e-82	179.913
USP14	2.35903	3.23394	31.4291	1.80131e-83	1.31642e-82	179.902
C1orf198	2.64289	3.76616	31.4228	1.86796e-83	1.36408e-82	179.866
PIK3IP1	3.84347	3.05355	31.4193	1.90602e-83	1.39081e-82	179.846
PLOD1	2.55336	4.68163	31.4125	1.98115e-83	1.44454e-82	179.807
DDAH2	3.52337	4.1955	31.4117	1.99084e-83	1.45049e-82	179.802
TGDS	1.93207	2.55767	31.4105	2.00434e-83	1.45922e-82	179.795
JPT2	2.42465	4.13968	31.4074	2.04059e-83	1.48448e-82	179.777
MTERF3	2.16711	2.95712	31.4039	2.08176e-83	1.51327e-82	179.757
MAPK3	2.67219	4.58272	31.401	2.11751e-83	1.53809e-82	179.74
SH2B3	2.7618	2.21433	31.3843	2.3302e-83	1.6913e-82	179.645
H1-0	2.93323	6.26531	31.3784	2.41109e-83	1.74868e-82	179.61
POMGNT2	1.88352	3.02139	31.374	2.47292e-83	1.79216e-82	179.585
MESD	1.70279	3.45478	31.3686	2.55064e-83	1.84709e-82	179.554
BBX	2.50981	2.18049	31.3607	2.66973e-83	1.93186e-82	179.508
UBE2L6	3.69109	4.1524	31.359	2.6954e-83	1.94896e-82	179.499
RPL10	-2.19751	11.196	-31.3515	2.81515e-83	2.03402e-82	179.455
OSER1	2.42988	3.83221	31.3414	2.98318e-83	2.15379e-82	179.397
ADNP	2.12189	3.48813	31.3389	3.02609e-83	2.18312e-82	179.383
QRSL1	1.99654	1.76239	31.3387	3.0302e-83	2.18444e-82	179.382
WHAMM	1.9975	2.15264	31.3258	3.26499e-83	2.35192e-82	179.307
NIPA1	2.16602	1.80966	31.3181	3.41269e-83	2.45647e-82	179.263
UNC93B1	3.1879	3.82863	31.3095	3.58551e-83	2.57892e-82	179.213
GMCL1	2.36836	2.40535	31.3044	3.69174e-83	2.65333e-82	179.184
TFB2M	2.22653	2.87997	31.298	3.83081e-83	2.75122e-82	179.147
CNOT9	1.9775	3.39586	31.2937	3.92816e-83	2.81902e-82	179.122
SLC39A11	2.23647	3.13448	31.2868	4.08732e-83	2.93104e-82	179.082
G6PD	2.62554	3.30931	31.2833	4.16939e-83	2.98765e-82	179.062
NFKB1	2.45408	3.30406	31.2723	4.44281e-83	3.18119e-82	178.999
ZNF48	2.27486	1.71531	31.2706	4.4861e-83	3.20977e-82	178.989
CXCL14	6.40269	3.22211	31.2704	4.49099e-83	3.21087e-82	178.988
SRGN	4.90406	4.30863	31.2675	4.56871e-83	3.264e-82	178.971
SAR1A	1.76489	4.29084	31.2622	4.70971e-83	3.36222e-82	178.94
HDDC3	-2.04123	3.1013	-31.261	4.74196e-83	3.38272e-82	178.933
ACAP2	2.26191	2.08076	31.2599	4.77211e-83	3.40168e-82	178.927
QPCTL	2.15884	2.22217	31.2577	4.83303e-83	3.44255e-82	178.914
TOMM70	2.04355	3.69577	31.2456	5.18325e-83	3.68925e-82	178.844
C1GALT1	3.22863	1.9174	31.2351	5.50523e-83	3.91551e-82	178.784
TIMM10B	1.76601	3.57112	31.2293	5.6938e-83	4.04662e-82	178.75
PITPNA	1.96388	4.18871	31.2284	5.72404e-83	4.06509e-82	178.745
YIPF6	1.88936	3.00878	31.2265	5.78605e-83	4.10607e-82	178.734
HSPBP1	2.34209	4.04128	31.2234	5.89312e-83	4.17895e-82	178.716
CYTH3	3.01264	2.44715	31.2166	6.12909e-83	4.34307e-82	178.677
MAT2B	2.34353	3.80908	31.2082	6.43135e-83	4.55387e-82	178.628
UBR7	2.07948	3.20686	31.1923	7.05233e-83	4.98988e-82	178.536
LEPROT	2.26473	4.31331	31.1918	7.06933e-83	4.99821e-82	178.534
STOM	3.53064	4.50549	31.1826	7.45909e-83	5.26988e-82	178.48
LPP	2.81562	2.02172	31.1824	7.46565e-83	5.27062e-82	178.479
USP39	1.804	3.79063	31.1702	8.01117e-83	5.65157e-82	178.409
COLGALT1	2.88947	4.34757	31.1662	8.19913e-83	5.7799e-82	178.385
DUSP5	4.80411	2.45546	31.1622	8.38825e-83	5.90886e-82	178.363
LACTB	2.35931	2.65229	31.1591	8.54353e-83	6.01382e-82	178.344
ALKBH4	2.17682	2.06058	31.1411	9.47875e-83	6.66572e-82	178.24
ABHD17B	2.42702	1.84187	31.141	9.48361e-83	6.66572e-82	178.24
ZNF217	3.02908	2.47656	31.1356	9.78473e-83	6.87231e-82	178.208
MIER3	2.07494	1.79959	31.1298	1.01206e-82	7.10298e-82	178.175
UPF3B	2.26399	2.27629	31.1233	1.05042e-82	7.3668e-82	178.137
ATP6V1C1	2.05659	3.29263	31.1223	1.05664e-82	7.405e-82	178.132
DNAJC30	1.97097	2.14745	31.1143	1.10647e-82	7.74856e-82	178.085
PHETA2	2.2988	3.37465	31.114	1.1085e-82	7.75705e-82	178.084
NR3C1	2.46249	2.43529	31.1092	1.13977e-82	7.97008e-82	178.056
FAM83H	3.19273	3.31558	31.1056	1.16416e-82	8.13467e-82	178.035
DPH1	-2.40988	4.27343	-31.1019	1.18906e-82	8.30256e-82	178.013
OST4	1.94612	7.12277	31.0963	1.22811e-82	8.569e-82	177.981
NUP155	2.17729	1.52909	31.081	1.342e-82	9.35681e-82	177.892
TXLNA	2.22227	4.05288	31.0779	1.3664e-82	9.51999e-82	177.874
SLC40A1	3.31967	4.76277	31.0734	1.40206e-82	9.7613e-82	177.848
CDKN2AIP	2.16627	2.71559	31.0645	1.47648e-82	1.02719e-81	177.797
HIPK3	2.51392	3.25191	31.0636	1.48393e-82	1.03163e-81	177.792
TOPORS	2.54429	1.97745	31.0449	1.65416e-82	1.14914e-81	177.683
LSR	2.83089	6.08626	31.0268	1.83738e-82	1.27549e-81	177.578
SNX6	2.51038	3.58008	31.0217	1.89161e-82	1.31166e-81	177.549
EXOSC6	2.15821	2.47957	31.0217	1.89222e-82	1.31166e-81	177.548
TSPAN9	2.7583	3.03535	31.0206	1.9041e-82	1.31893e-81	177.542
RC3H1	2.17529	1.51318	31.0149	1.9687e-82	1.36269e-81	177.509
LSM2	2.35286	4.63109	31.0126	1.99505e-82	1.37993e-81	177.495
RNF20	2.23481	3.14372	31.0117	2.00518e-82	1.38594e-81	177.49
RCN3	4.42975	3.53078	31.0048	2.08657e-82	1.44115e-81	177.45
TYW1	1.94224	2.37179	31.003	2.10868e-82	1.45537e-81	177.44
TUBB4B	2.98264	6.02664	31.0006	2.13862e-82	1.47497e-81	177.426
SLC16A2	3.08839	1.93111	30.995	2.20899e-82	1.5224e-81	177.393
NCK2	2.13065	4.36068	30.9889	2.28827e-82	1.5759e-81	177.358
PCIF1	2.01834	4.13101	30.9885	2.29432e-82	1.57894e-81	177.355
MBNL1	2.43118	3.60536	30.9858	2.32987e-82	1.60225e-81	177.34
CCZ1B	-2.5226	3.43648	-30.9829	2.36937e-82	1.62824e-81	177.323
CCDC28A	2.22231	4.24112	30.9818	2.38452e-82	1.63747e-81	177.317
WAPL	2.0629	3.14496	30.9816	2.38678e-82	1.63785e-81	177.316
KIAA1217	2.49547	3.29791	30.9813	2.39176e-82	1.64009e-81	177.314
CSK	2.59749	3.79342	30.9794	2.41824e-82	1.65706e-81	177.303
LENG1	2.45611	2.56024	30.9718	2.52736e-82	1.73059e-81	177.259
CEBPB	3.56314	4.6343	30.9713	2.53472e-82	1.73438e-81	177.256
DOCK1	2.20727	3.17933	30.9707	2.54322e-82	1.73896e-81	177.252
DCTD	1.7936	4.91938	30.9586	2.72803e-82	1.86399e-81	177.182
HSPA4	2.02809	4.51717	30.9551	2.78427e-82	1.90106e-81	177.162
CCSER2	2.48848	2.01879	30.9535	2.81046e-82	1.91757e-81	177.152
MYH9	2.85613	6.81132	30.9463	2.93046e-82	1.99802e-81	177.111
NOTCH3	3.69686	2.98598	30.9397	3.04484e-82	2.07453e-81	177.072
EEF1AKNMT	2.28228	3.11565	30.9366	3.1003e-82	2.11081e-81	177.054
POLDIP3	2.28987	4.38624	30.92	3.41375e-82	2.32257e-81	176.958
EPM2AIP1	2.09612	2.08033	30.9193	3.42783e-82	2.33048e-81	176.954
NCBP1	1.95923	2.84519	30.9167	3.48004e-82	2.3643e-81	176.939
TSPO	3.28705	6.0226	30.9118	3.58089e-82	2.43109e-81	176.91
FXYD5	4.3388	4.46326	30.9111	3.59448e-82	2.43858e-81	176.906
STOML2	2.02563	5.43643	30.9107	3.60424e-82	2.44347e-81	176.903
ATP5MG	-1.9073	5.84895	-30.9059	3.70459e-82	2.50972e-81	176.876
C1orf115	2.81297	2.92133	30.9033	3.76212e-82	2.54637e-81	176.861
TGIF2	2.11999	2.89912	30.9031	3.76608e-82	2.54637e-81	176.859
TULP3	2.40501	2.58799	30.9031	3.76668e-82	2.54637e-81	176.859
SCAMP1	2.48944	2.69579	30.8987	3.8642e-82	2.61045e-81	176.834
THOC6	2.28693	3.63143	30.8983	3.87181e-82	2.61375e-81	176.832
UBALD2	3.10339	4.85337	30.888	4.1123e-82	2.77413e-81	176.771
C1orf116	3.67779	2.94754	30.8833	4.22558e-82	2.84854e-81	176.744
CLEC14A	3.41061	2.44816	30.8766	4.39273e-82	2.95913e-81	176.705
NOLC1	2.5437	4.26582	30.869	4.59192e-82	3.09114e-81	176.661
TNFSF10	3.11981	3.90388	30.8602	4.83243e-82	3.25075e-81	176.61
PJA2	2.33334	4.18454	30.8594	4.85637e-82	3.26456e-81	176.605
VAMP5	3.04363	4.37239	30.8574	4.91101e-82	3.29897e-81	176.594
NPM3	2.3199	4.35856	30.8521	5.06502e-82	3.40004e-81	176.563
SPINDOC	2.76304	2.30445	30.8507	5.10751e-82	3.42615e-81	176.555
MRC2	4.47961	2.77893	30.8469	5.22231e-82	3.50071e-81	176.532
VWA8	2.14841	1.57461	30.8436	5.32194e-82	3.56499e-81	176.513
ANXA7	2.36299	5.09753	30.8352	5.58864e-82	3.74102e-81	176.464
LYSMD3	2.26202	2.01331	30.8329	5.6652e-82	3.78962e-81	176.451
CYSTM1	3.3594	5.81453	30.8297	5.76961e-82	3.85676e-81	176.433
SNRPC	1.86934	5.63793	30.8264	5.88119e-82	3.9286e-81	176.413
PRDM4	2.11675	2.69135	30.8186	6.15749e-82	4.1103e-81	176.367
SNX11	1.93843	2.83318	30.8173	6.20245e-82	4.13742e-81	176.36
ESCO1	2.41303	2.17452	30.8101	6.46975e-82	4.31271e-81	176.318
POLE3	2.29008	4.06506	30.8016	6.79538e-82	4.52662e-81	176.269
ATMIN	1.98078	3.18512	30.7998	6.86626e-82	4.57065e-81	176.258
CHCHD3	1.97538	3.65644	30.792	7.1849e-82	4.77943e-81	176.213
IL17RA	2.57393	1.80569	30.7807	7.67392e-82	5.10118e-81	176.147
SURF4	2.0451	6.35614	30.7692	8.20812e-82	5.45249e-81	176.08
ADAR	2.32148	4.96873	30.7654	8.38943e-82	5.56907e-81	176.058
WDR1	2.50055	5.25806	30.7619	8.5658e-82	5.68102e-81	176.037
YME1L1	1.8942	4.38733	30.7618	8.57073e-82	5.68102e-81	176.036
KLF16	3.63009	2.12598	30.7617	8.57591e-82	5.68102e-81	176.036
TFAM	2.22613	2.38616	30.7578	8.77297e-82	5.80754e-81	176.013
ELK4	2.25636	2.3609	30.7534	9.00005e-82	5.95374e-81	175.988
AP5B1	2.18307	2.29306	30.7501	9.17302e-82	6.06396e-81	175.968
IQCE	2.36742	2.38052	30.7345	1.00475e-81	6.63744e-81	175.877
SDHAF3	2.29854	2.92215	30.7338	1.0086e-81	6.65829e-81	175.873
GOLGA3	1.91385	3.50437	30.7315	1.02269e-81	6.74665e-81	175.86
RPL31	-1.93025	10.0674	-30.7263	1.05415e-81	6.94938e-81	175.829
CCDC167	2.85652	3.46608	30.719	1.09949e-81	7.24328e-81	175.787
ENPP4	2.37023	2.2327	30.7106	1.15506e-81	7.60416e-81	175.738
GINM1	2.1929	4.06922	30.7067	1.1814e-81	7.77222e-81	175.715
IFT20	-1.61401	5.2578	-30.7038	1.20183e-81	7.90117e-81	175.698
ATP6V1E1	2.13501	5.15111	30.6995	1.23245e-81	8.0969e-81	175.673
BICD2	2.6392	2.14357	30.6808	1.37474e-81	9.02548e-81	175.564
XPO7	1.713	3.56835	30.6754	1.41849e-81	9.30633e-81	175.532
LAP3	2.7347	4.2075	30.6715	1.45143e-81	9.5159e-81	175.509
FAM122A	1.85733	2.24308	30.667	1.48959e-81	9.75942e-81	175.483
RRM1	2.3658	3.17132	30.6648	1.50867e-81	9.87763e-81	175.47
YES1	2.55879	3.24766	30.6636	1.51991e-81	9.94442e-81	175.463
ARMH3	2.06943	2.84747	30.662	1.5338e-81	1.00284e-80	175.454
DPCD	2.42181	3.13519	30.6617	1.53683e-81	1.00414e-80	175.452
PARG	2.08984	1.8452	30.6565	1.58385e-81	1.03415e-80	175.422
TMEM170A	2.16439	2.18571	30.6564	1.585e-81	1.0342e-80	175.421
IFIH1	2.76967	2.1972	30.6558	1.5907e-81	1.03721e-80	175.417
RPF1	2.1117	3.71183	30.6527	1.61928e-81	1.05513e-80	175.4
ACLY	2.37199	4.63563	30.6309	1.83957e-81	1.19785e-80	175.272
SCAMP3	1.85335	5.13941	30.6249	1.90439e-81	1.23922e-80	175.237
SMAD5	2.15073	2.55985	30.6162	2.00417e-81	1.30326e-80	175.186
SPOPL	2.60871	1.76463	30.6143	2.02701e-81	1.31721e-80	175.175
DTX3L	3.10549	3.17474	30.6122	2.05194e-81	1.33251e-80	175.163
RAB9A	1.90449	3.75218	30.6114	2.06134e-81	1.3377e-80	175.158
UBL4A	2.01429	4.41113	30.5903	2.33252e-81	1.51266e-80	175.034
ARHGAP1	2.48789	4.57614	30.5721	2.59404e-81	1.68111e-80	174.928
TAPBP	3.31431	5.04045	30.5684	2.65e-81	1.71622e-80	174.907
SFXN1	2.04631	2.40356	30.5601	2.78295e-81	1.8011e-80	174.858
AMBRA1	2.3131	2.41173	30.5596	2.79106e-81	1.80513e-80	174.855
AHCYL1	2.14882	4.85462	30.5546	2.87416e-81	1.85761e-80	174.825
CCNT1	1.95622	2.27855	30.5503	2.94753e-81	1.90374e-80	174.8
TLK1	1.8889	2.79555	30.5418	3.09691e-81	1.99887e-80	174.751
STRAP	2.03364	5.41183	30.537	3.18453e-81	2.05404e-80	174.723
UBXN2B	2.19106	2.37999	30.5306	3.30607e-81	2.131e-80	174.685
CRIM1	3.23659	2.81074	30.5302	3.31382e-81	2.13455e-80	174.683
MED7	2.19301	2.01949	30.5253	3.41162e-81	2.19607e-80	174.654
TRAF2	3.02305	2.39949	30.5117	3.69311e-81	2.3748e-80	174.574
CFAP20	2.07418	3.27688	30.5117	3.69425e-81	2.3748e-80	174.574
ANKIB1	2.01573	2.9024	30.5046	3.8505e-81	2.47359e-80	174.533
LIMK1	2.616	2.82183	30.4987	3.98704e-81	2.55958e-80	174.498
SMOX	3.00533	2.90327	30.4984	3.99362e-81	2.56208e-80	174.496
SGPP1	2.17079	2.84299	30.4587	5.03866e-81	3.23035e-80	174.263
C6orf89	1.90816	4.04041	30.4573	5.08178e-81	3.25581e-80	174.255
RHOA	2.15881	6.81541	30.4567	5.09966e-81	3.26508e-80	174.251
TMEM267	2.19046	1.97766	30.4519	5.24295e-81	3.35457e-80	174.224
DHRS12	-2.39347	4.241	-30.4504	5.29058e-81	3.38279e-80	174.215
PSEN1	2.19824	3.30416	30.4497	5.3126e-81	3.3946e-80	174.21
CCNQ	2.14078	3.58809	30.4328	5.86725e-81	3.7465e-80	174.111
GAR1	2.21967	3.1391	30.4309	5.9315e-81	3.78499e-80	174.1
TMBIM6	1.74539	7.42954	30.4308	5.93588e-81	3.78526e-80	174.099
HNRNPF	2.70457	5.66667	30.4195	6.34281e-81	4.04206e-80	174.033
FBLN2	5.048	2.44848	30.4136	6.56449e-81	4.18054e-80	173.999
DNAJC15	2.77103	2.43005	30.4122	6.62029e-81	4.21327e-80	173.99
ABCF1	2.06195	4.33456	30.4063	6.85221e-81	4.35797e-80	173.956
PITHD1	1.69916	4.52269	30.406	6.86267e-81	4.35919e-80	173.954
FN3KRP	2.02966	3.65716	30.406	6.86325e-81	4.35919e-80	173.954
HIF1A	3.43973	4.18952	30.4058	6.87292e-81	4.36243e-80	173.953
SLC25A1	2.34791	5.0483	30.404	6.94396e-81	4.4046e-80	173.942
RTL8A	2.42651	4.81183	30.4003	7.09822e-81	4.49946e-80	173.92
DBN1	3.16859	3.63277	30.3904	7.52126e-81	4.76446e-80	173.863
XYLT2	1.98585	3.06243	30.3884	7.61217e-81	4.81885e-80	173.85
BTRC	2.05211	1.94434	30.386	7.71765e-81	4.8824e-80	173.837
ZNF609	2.44681	1.88069	30.3771	8.13624e-81	5.14381e-80	173.784
KIFAP3	2.22751	3.02262	30.3762	8.17581e-81	5.1654e-80	173.779
ISG20L2	2.12801	3.08041	30.3741	8.2774e-81	5.22613e-80	173.767
TDP2	2.25018	3.81804	30.3693	8.51343e-81	5.37161e-80	173.738
SNW1	1.91375	4.49233	30.3633	8.82085e-81	5.56191e-80	173.703
LUM	5.29368	6.21711	30.3622	8.87601e-81	5.593e-80	173.697
NUDC	1.82357	5.50785	30.3598	9.00315e-81	5.66938e-80	173.683
AP1M2	2.60432	4.92429	30.3534	9.34851e-81	5.88298e-80	173.645
TRADD	2.64007	3.82004	30.3516	9.44849e-81	5.94198e-80	173.634
C2orf69	2.24357	1.68987	30.3333	1.05243e-80	6.61417e-80	173.526
PIP5K1C	2.02563	3.34446	30.3327	1.05567e-80	6.63018e-80	173.523
UBE2H	2.14698	4.81596	30.3191	1.1437e-80	7.17834e-80	173.443
RALBP1	2.52617	3.0804	30.319	1.14445e-80	7.17838e-80	173.442
CCDC97	2.13284	3.32108	30.3178	1.15222e-80	7.22236e-80	173.436
AP2S1	2.21754	5.53486	30.3074	1.22519e-80	7.67467e-80	173.374
PPM1G	2.14882	4.89257	30.3023	1.26244e-80	7.90285e-80	173.344
PDGFRB	3.78386	4.10727	30.3004	1.27649e-80	7.98559e-80	173.333
TMEM69	2.13361	3.61415	30.2952	1.31645e-80	8.23016e-80	173.302
PWP1	2.04936	4.0112	30.2815	1.42679e-80	8.91417e-80	173.222
AARS2	2.17558	1.87158	30.2803	1.4371e-80	8.97271e-80	173.214
CD63	1.68861	8.97606	30.2797	1.44167e-80	8.9954e-80	173.211
FYCO1	2.13701	2.6793	30.2781	1.45556e-80	9.07611e-80	173.202
AGPAT5	2.28067	1.96477	30.2741	1.49034e-80	9.28692e-80	173.178
WDTC1	1.84565	3.97762	30.2674	1.54981e-80	9.65091e-80	173.139
B3GALT6	2.45564	2.85494	30.2673	1.55077e-80	9.65091e-80	173.138
RC3H2	2.30603	1.98399	30.2516	1.70134e-80	1.05811e-79	173.046
GIT2	-2.18331	3.32326	-30.2495	1.72215e-80	1.07035e-79	173.033
GADD45A	3.41455	3.54953	30.2461	1.75782e-80	1.09181e-79	173.013
NACC2	2.22145	2.03293	30.2391	1.83165e-80	1.13693e-79	172.972
DNAJC13	2.28233	2.48938	30.2325	1.90356e-80	1.17982e-79	172.933
HSDL2	2.16355	3.21994	30.2325	1.90441e-80	1.17982e-79	172.933
ADNP2	2.01048	1.92412	30.2325	1.90445e-80	1.17982e-79	172.933
MDK	4.76368	4.70252	30.2153	2.10684e-80	1.30436e-79	172.832
PRPF19	2.21217	5.20381	30.2113	2.15736e-80	1.33477e-79	172.808
FCHO2	2.72225	2.34019	30.2107	2.16449e-80	1.33831e-79	172.805
NDN	3.12893	3.00052	30.1906	2.43659e-80	1.50558e-79	172.686
CYBRD1	4.3522	3.37943	30.1852	2.51593e-80	1.5536e-79	172.654
LY6E	4.36186	5.53481	30.183	2.54947e-80	1.5733e-79	172.641
RANBP6	2.36605	2.17211	30.1786	2.61651e-80	1.61363e-79	172.615
KLHL26	2.18001	1.56053	30.1782	2.62239e-80	1.61621e-79	172.612
TOB2	2.81847	3.73494	30.1702	2.74813e-80	1.69262e-79	172.566
STAG2	2.36177	3.24634	30.1534	3.0341e-80	1.86754e-79	172.466
NKIRAS2	2.14418	3.08463	30.1531	3.03969e-80	1.86978e-79	172.465
NRF1	1.92629	2.14476	30.1426	3.23393e-80	1.98798e-79	172.403
PHAX	2.35082	2.84874	30.1285	3.51619e-80	2.1601e-79	172.319
TSPAN15	3.96201	3.93373	30.1204	3.68818e-80	2.26431e-79	172.271
PNO1	2.49086	2.47399	30.0895	4.42507e-80	2.71497e-79	172.089
STEAP1	4.26775	2.34502	30.089	4.43778e-80	2.72102e-79	172.086
SLC35A2	2.10109	3.70068	30.0873	4.48233e-80	2.74658e-79	172.076
NBN	2.21037	2.79517	30.0824	4.61444e-80	2.82571e-79	172.047
XRN2	2.60655	4.31409	30.0736	4.86227e-80	2.97558e-79	171.994
RBM22	1.91604	3.95136	30.0726	4.89099e-80	2.99124e-79	171.989
SLC12A2	3.58381	2.13155	30.0716	4.92028e-80	3.00722e-79	171.983
SLC25A6	1.90785	8.36668	30.0685	5.01064e-80	3.06049e-79	171.964
TIPARP	3.20105	2.48684	30.0623	5.19582e-80	3.17157e-79	171.928
MRPL17	1.99442	4.38115	30.058	5.32968e-80	3.25121e-79	171.903
NOC3L	2.16868	1.82302	30.0564	5.38282e-80	3.28153e-79	171.893
DUSP11	2.00921	2.70155	30.05	5.58888e-80	3.40498e-79	171.855
SPRYD3	1.87785	4.77848	30.0228	6.56324e-80	3.99605e-79	171.694
C15orf39	2.50573	2.70875	30.0218	6.60259e-80	4.01745e-79	171.688
TBL1XR1	2.06099	3.50185	30.0192	6.70631e-80	4.07797e-79	171.673
CNOT6L	2.31597	2.1619	30.0181	6.74802e-80	4.10072e-79	171.666
GMFB	2.25481	2.68428	30.0161	6.83064e-80	4.14829e-79	171.654
ATP5ME	-2.19087	6.6172	-29.9961	7.68597e-80	4.66477e-79	171.536
CD93	4.13315	2.43598	29.9946	7.75421e-80	4.7032e-79	171.527
ELF1	2.36255	4.14357	29.9853	8.19727e-80	4.96878e-79	171.472
PPP4R3B	1.76302	3.80809	29.9793	8.4896e-80	5.14272e-79	171.437
SOAT1	2.38776	2.97761	29.9709	8.92528e-80	5.40321e-79	171.387
LAMC1	3.20192	4.02444	29.9678	9.09112e-80	5.50013e-79	171.368
ATP11B	2.25492	2.85776	29.9569	9.69572e-80	5.8622e-79	171.304
NMI	3.10079	2.40053	29.955	9.80799e-80	5.92633e-79	171.292
SMCR8	2.36415	1.58599	29.9272	1.15645e-79	6.98323e-79	171.127
OPTN	2.42721	4.47405	29.9261	1.1639e-79	7.02381e-79	171.121
CRCP	2.20564	3.27196	29.9203	1.20453e-79	7.26444e-79	171.086
METAP1	1.90318	3.60316	29.9169	1.22885e-79	7.40644e-79	171.066
BCL9	2.59974	1.92856	29.9157	1.23805e-79	7.45719e-79	171.059
MINPP1	2.04847	2.7404	29.912	1.26489e-79	7.614e-79	171.038
MMP15	3.2221	3.56476	29.9086	1.29075e-79	7.76482e-79	171.017
JTB	-2.03793	6.1337	-29.9081	1.29477e-79	7.7841e-79	171.014
LIPA	3.02013	3.68696	29.9051	1.3179e-79	7.91816e-79	170.996
WDR43	2.2741	3.09071	29.9035	1.33082e-79	7.99078e-79	170.987
YWHAZ	2.59597	6.24694	29.9007	1.35317e-79	8.11988e-79	170.97
CAPN2	2.34023	5.46592	29.8974	1.37975e-79	8.27417e-79	170.951
TYSND1	1.82715	2.61342	29.892	1.42444e-79	8.53682e-79	170.919
ACOT7	2.89845	2.52568	29.8912	1.43142e-79	8.57327e-79	170.914
LAPTM4B	3.32961	4.45656	29.8889	1.45053e-79	8.68229e-79	170.9
RAB12	2.32899	3.37789	29.883	1.503e-79	8.99073e-79	170.865
UBE2K	2.12123	3.99641	29.8791	1.53797e-79	9.19416e-79	170.842
ANKRD27	2.03767	2.10186	29.8749	1.57685e-79	9.42068e-79	170.817
PRXL2C	2.7821	1.80601	29.8747	1.57838e-79	9.42394e-79	170.816
UBN1	2.00923	2.98732	29.8734	1.59094e-79	9.49303e-79	170.808
WASHC5	2.07633	3.2542	29.8708	1.61517e-79	9.63154e-79	170.793
CD4	4.22778	2.21252	29.8614	1.70753e-79	1.0176e-78	170.737
TRIM37	2.25873	1.7634	29.8585	1.73726e-79	1.03467e-78	170.72
SRP14	1.80389	6.85967	29.8442	1.8921e-79	1.12619e-78	170.634
PEX19	1.99972	3.36478	29.8402	1.93693e-79	1.15216e-78	170.611
SEPTIN10	2.67355	3.17162	29.8362	1.98368e-79	1.17923e-78	170.587
GANAB	1.79907	6.37369	29.834	2.0094e-79	1.19378e-78	170.574
TOE1	2.50984	1.7545	29.8304	2.05369e-79	1.21933e-78	170.552
TMEM30B	2.5582	3.64263	29.8287	2.07414e-79	1.23071e-78	170.542
UBXN7	2.17226	1.84015	29.8276	2.08775e-79	1.23801e-78	170.536
C19orf53	2.17355	5.94403	29.8191	2.19556e-79	1.30114e-78	170.486
GLCE	2.34307	2.01546	29.8134	2.27155e-79	1.34534e-78	170.451
NET1	3.12276	4.44764	29.8064	2.36732e-79	1.40119e-78	170.41
MRPS18B	1.97194	5.05908	29.8016	2.43634e-79	1.44115e-78	170.381
RAB3GAP1	1.93313	3.66488	29.7943	2.54459e-79	1.50425e-78	170.338
TSC22D1	2.78435	4.56168	29.794	2.54863e-79	1.50571e-78	170.336
IER3IP1	1.78604	2.65326	29.7909	2.59587e-79	1.53267e-78	170.318
SRP9	1.91536	5.8092	29.7794	2.78043e-79	1.64063e-78	170.249
ANKRD13C	2.01816	1.92878	29.7722	2.9018e-79	1.71118e-78	170.206
C1orf43	1.94506	6.26507	29.767	2.993e-79	1.76388e-78	170.175
STX12	2.40504	3.78406	29.764	3.04681e-79	1.79448e-78	170.158
FNBP1	2.71377	2.316	29.7555	3.20419e-79	1.88601e-78	170.107
PMEPA1	4.25623	4.44578	29.7452	3.40758e-79	2.00449e-78	170.046
BACH1	2.41145	2.49156	29.734	3.64212e-79	2.14115e-78	169.979
BCL7B	1.95098	4.20387	29.7338	3.64488e-79	2.14145e-78	169.978
MAP7D1	2.89285	4.02415	29.7208	3.93874e-79	2.31268e-78	169.901
NEDD4L	-2.9588	4.03716	-29.7153	4.07099e-79	2.38886e-78	169.868
IMPACT	2.26573	2.50013	29.7078	4.2569e-79	2.49642e-78	169.823
FHL3	3.02782	3.404	29.7015	4.41824e-79	2.58945e-78	169.786
SMC3	2.00346	3.42203	29.6917	4.68416e-79	2.74362e-78	169.727
TRIP4	2.08145	3.20381	29.6874	4.80511e-79	2.81274e-78	169.702
CTSS	4.95723	3.4765	29.6834	4.92252e-79	2.87971e-78	169.677
PSMD6	-2.63778	6.18031	-29.6811	4.98973e-79	2.91723e-78	169.664
ANKS1A	2.28549	2.36215	29.6778	5.08863e-79	2.97324e-78	169.644
FHL2	4.20032	2.80261	29.6727	5.24454e-79	3.06246e-78	169.614
TUBB	2.90345	6.44046	29.6664	5.44547e-79	3.17785e-78	169.576
MTCH2	2.37359	4.25332	29.6662	5.45332e-79	3.18049e-78	169.575
TMED7	2.29138	4.3009	29.6622	5.58227e-79	3.25372e-78	169.551
IGFBP4	4.30171	6.91995	29.6587	5.69985e-79	3.32022e-78	169.531
RBX1	2.16935	4.01046	29.6466	6.12788e-79	3.56738e-78	169.458
ZNF672	1.93694	3.3101	29.6446	6.20271e-79	3.60875e-78	169.446
PTPN9	2.3248	2.45451	29.6405	6.35508e-79	3.69515e-78	169.422
GUSB	1.72789	4.73935	29.6243	6.99983e-79	4.06756e-78	169.325
LCP1	4.77215	2.36522	29.6081	7.70708e-79	4.47582e-78	169.229
HMGXB4	2.13461	1.9684	29.6012	8.03104e-79	4.66112e-78	169.187
COG8	-1.7204	2.60298	-29.597	8.23798e-79	4.77833e-78	169.162
CDK7	2.14977	3.19682	29.5932	8.42436e-79	4.88347e-78	169.14
STYX	2.13677	1.95628	29.5832	8.94225e-79	5.18054e-78	169.08
ADCK2	2.1744	2.92621	29.5808	9.07198e-79	5.25252e-78	169.065
TNIP2	2.47893	4.09538	29.5787	9.18624e-79	5.31545e-78	169.053
RHBDD1	2.00662	2.19559	29.5743	9.43338e-79	5.45515e-78	169.026
TM9SF2	1.99493	5.54301	29.5701	9.67194e-79	5.58973e-78	169.001
ARL5B	2.32508	2.13876	29.5699	9.68423e-79	5.59345e-78	169
LASP1	2.23816	5.05174	29.5675	9.8218e-79	5.66948e-78	168.986
CASP2	2.06548	2.37637	29.567	9.85348e-79	5.68433e-78	168.983
NDUFS4	2.09753	4.71904	29.5561	1.05156e-78	6.06264e-78	168.918
MED1	2.15549	2.14767	29.5536	1.06734e-78	6.14989e-78	168.903
CCZ1	-2.42982	3.37848	-29.5483	1.10182e-78	6.34476e-78	168.871
OCRL	2.00629	2.89344	29.5449	1.1243e-78	6.47032e-78	168.851
COMMD8	2.34664	2.46491	29.5416	1.14627e-78	6.59275e-78	168.831
PPP2CA	2.07272	4.3847	29.537	1.17822e-78	6.77246e-78	168.804
AKAP10	2.04139	2.3871	29.532	1.21432e-78	6.97577e-78	168.774
ATP6AP1	1.73953	5.33223	29.5276	1.24676e-78	7.15784e-78	168.747
SLC25A24	2.90126	2.21804	29.525	1.26607e-78	7.2643e-78	168.732
TRMT61A	2.45957	2.70862	29.5218	1.29086e-78	7.40213e-78	168.712
PIGM	1.78607	2.00722	29.5152	1.34246e-78	7.69338e-78	168.673
NAB1	2.52933	2.69856	29.5064	1.41486e-78	8.10346e-78	168.621
DOHH	2.26772	2.57285	29.4943	1.52078e-78	8.7049e-78	168.548
RPL14	-2.02905	9.11335	-29.4923	1.53905e-78	8.80418e-78	168.536
MYPOP	2.29501	2.1609	29.4844	1.61426e-78	9.2289e-78	168.489
HEXA	-2.16972	4.20521	-29.4775	1.68165e-78	9.60844e-78	168.448
TSPYL4	2.33414	2.82976	29.4753	1.70365e-78	9.72834e-78	168.435
AP3M2	2.46915	2.02216	29.4732	1.72606e-78	9.8504e-78	168.422
SHROOM3	3.66061	1.91601	29.4726	1.7314e-78	9.87499e-78	168.418
AKAP1	2.18471	3.84832	29.4716	1.7424e-78	9.93178e-78	168.412
ASS1	2.80996	5.09148	29.4686	1.77327e-78	1.01017e-77	168.395
MANBAL	2.26928	4.68957	29.4652	1.81076e-78	1.03091e-77	168.374
TACO1	1.98757	2.87404	29.4468	2.02131e-78	1.1501e-77	168.264
TOP2B	1.76565	4.70791	29.439	2.11782e-78	1.2043e-77	168.217
PICALM	1.99513	5.19609	29.4369	2.14467e-78	1.21884e-77	168.204
DESI1	1.97663	3.24364	29.4317	2.21198e-78	1.25635e-77	168.173
CBLL1	1.93342	2.22652	29.4315	2.21513e-78	1.25739e-77	168.172
TIMM17A	1.93511	3.94933	29.4307	2.2247e-78	1.26207e-77	168.168
MRPL39	1.99549	3.6404	29.4283	2.257e-78	1.27927e-77	168.153
NCOA2	2.45187	1.88042	29.4283	2.25769e-78	1.27927e-77	168.153
COMMD5	2.05341	3.37521	29.4261	2.28792e-78	1.29563e-77	168.14
AP1B1	1.96708	4.4559	29.4212	2.35538e-78	1.33304e-77	168.11
SFRP2	7.10379	4.54657	29.3981	2.70471e-78	1.52984e-77	167.972
ACSL3	2.25897	3.41341	29.397	2.72307e-78	1.53932e-77	167.965
FAM160B1	1.96643	2.31854	29.3907	2.82781e-78	1.59758e-77	167.927
RPL22	-1.6676	7.51298	-29.3785	3.04211e-78	1.71763e-77	167.854
CXCR4	5.73716	2.80635	29.3683	3.23384e-78	1.82481e-77	167.793
FRMD8	2.50158	3.7994	29.3656	3.28671e-78	1.85355e-77	167.777
LZIC	2.03779	2.89207	29.3619	3.36097e-78	1.89431e-77	167.755
FERMT3	4.2841	2.46197	29.361	3.37888e-78	1.90328e-77	167.749
RNPEP	1.74848	4.6518	29.3592	3.41543e-78	1.92274e-77	167.738
TASP1	2.07363	2.04959	29.3564	3.4724e-78	1.95366e-77	167.722
RAB24	-3.38541	4.52032	-29.355	3.5022e-78	1.96927e-77	167.713
DHX35	1.95399	1.7773	29.3516	3.5753e-78	2.00919e-77	167.693
AGA	2.10251	2.92682	29.337	3.90202e-78	2.19151e-77	167.605
STING1	3.36925	3.3571	29.3334	3.98637e-78	2.23756e-77	167.584
MCMBP	2.20049	3.41063	29.3247	4.20153e-78	2.35695e-77	167.531
MAGOH	1.91821	4.37343	29.323	4.24387e-78	2.37837e-77	167.521
MAF1	1.93493	5.57228	29.3229	4.24469e-78	2.37837e-77	167.521
LRRC32	3.59954	3.58434	29.321	4.29567e-78	2.40553e-77	167.509
TADA3	2.20615	4.32182	29.2936	5.06295e-78	2.83353e-77	167.344
ITPK1	1.97278	4.078	29.2913	5.1316e-78	2.87027e-77	167.331
LRRC8D	2.05233	2.46895	29.2891	5.1997e-78	2.90666e-77	167.318
SCAMP2	1.87956	5.05251	29.2878	5.24227e-78	2.92875e-77	167.31
SRA1	1.8705	3.64541	29.2859	5.30045e-78	2.95952e-77	167.299
FAM8A1	2.08135	3.07499	29.2841	5.36053e-78	2.99132e-77	167.287
AMFR	1.79317	4.53948	29.2802	5.4878e-78	3.06055e-77	167.264
ABHD4	2.50209	3.39833	29.2664	5.95942e-78	3.32164e-77	167.181
COX6B1	2.01125	6.88811	29.2574	6.28974e-78	3.50371e-77	167.127
LANCL1	2.03681	3.22427	29.2561	6.34075e-78	3.53007e-77	167.119
STK10	2.7352	2.26001	29.2546	6.39719e-78	3.55941e-77	167.11
JAG1	2.3278	3.82004	29.2509	6.54047e-78	3.63702e-77	167.088
KLF3	2.4646	3.65288	29.2451	6.77208e-78	3.76362e-77	167.053
ALDH3B1	3.60554	2.47855	29.2443	6.80495e-78	3.77969e-77	167.048
TBP	1.8083	2.68923	29.2413	6.92857e-78	3.84612e-77	167.03
COQ2	2.22535	1.65423	29.2398	6.99353e-78	3.87993e-77	167.021
SEPTIN11	2.7561	3.55515	29.2314	7.35507e-78	4.07814e-77	166.971
LSM10	2.03962	4.03921	29.23	7.41705e-78	4.11012e-77	166.962
RAD23B	2.34608	4.84001	29.2225	7.75844e-78	4.29681e-77	166.917
NRM	2.49861	2.94173	29.2196	7.89836e-78	4.37176e-77	166.899
FSTL1	4.21026	4.08704	29.2157	8.0855e-78	4.47276e-77	166.876
SEC11C	-2.07196	6.43121	-29.1992	8.92676e-78	4.93528e-77	166.777
EMP3	3.87381	3.54077	29.1977	9.00954e-78	4.97816e-77	166.768
RAB25	2.83038	5.52201	29.1884	9.52617e-78	5.26058e-77	166.712
ITPKC	3.2365	3.55657	29.178	1.0139e-77	5.59577e-77	166.649
TAF5L	2.06885	2.15247	29.1777	1.01608e-77	5.60458e-77	166.647
AFF4	2.39551	3.07626	29.1762	1.02518e-77	5.6515e-77	166.638
RNASEH2B	-2.06892	3.27803	-29.1664	1.08717e-77	5.98977e-77	166.579
TMEM52	-4.85307	5.27743	-29.1556	1.16039e-77	6.3895e-77	166.514
AGR2	6.64165	3.86177	29.1549	1.16519e-77	6.41224e-77	166.51
P4HA1	3.25064	3.57433	29.1547	1.16664e-77	6.41654e-77	166.509
EP300	2.1255	2.86732	29.1526	1.18132e-77	6.4935e-77	166.496
LGALS1	4.07732	6.796	29.1384	1.28725e-77	7.07175e-77	166.41
KRAS	2.65592	2.52952	29.1346	1.31694e-77	7.23071e-77	166.388
INTS7	2.20434	1.77549	29.123	1.41237e-77	7.75017e-77	166.318
POLR1D	-2.2548	6.29774	-29.1216	1.4237e-77	7.80789e-77	166.31
B3GNT2	2.4568	3.3833	29.1121	1.50777e-77	8.26422e-77	166.252
PPP1R15A	3.5304	4.20819	29.1117	1.51151e-77	8.27993e-77	166.25
ILDR1	2.68591	1.67969	29.1084	1.54196e-77	8.4419e-77	166.23
PITPNB	1.9022	4.00372	29.106	1.5645e-77	8.56041e-77	166.215
RSBN1L	1.83664	2.28538	29.104	1.58308e-77	8.65715e-77	166.203
MAML1	1.99981	3.14846	29.1026	1.597e-77	8.72824e-77	166.195
GTF2F1	1.98388	5.14164	29.1008	1.61472e-77	8.82005e-77	166.184
MEF2D	1.92906	3.9454	29.0939	1.68275e-77	9.18643e-77	166.142
FUT2	3.57991	2.59122	29.0922	1.70031e-77	9.27698e-77	166.132
RPS3A	-2.05878	9.9142	-29.091	1.71281e-77	9.33987e-77	166.124
RTL8B	2.95097	2.05266	29.0851	1.77432e-77	9.66976e-77	166.089
NPEPL1	-2.52103	3.69633	-29.0799	1.83078e-77	9.97177e-77	166.058
TCF12	2.23658	2.9473	29.0794	1.83661e-77	9.99782e-77	166.055
TRMT112	2.03422	6.46213	29.0779	1.85355e-77	1.00843e-76	166.045
TOR1AIP1	2.18308	3.62551	29.0678	1.96948e-77	1.07089e-76	165.985
DTX4	3.09255	2.59057	29.0544	2.1356e-77	1.16056e-76	165.904
ERO1A	2.8088	3.68752	29.0323	2.44023e-77	1.32535e-76	165.77
LBR	2.00825	3.45968	29.0304	2.46866e-77	1.34003e-76	165.759
ERLEC1	1.858	5.17178	29.0213	2.60737e-77	1.41452e-76	165.704
NUDT16L1	1.76942	3.65938	29.0122	2.75544e-77	1.494e-76	165.649
PLEKHA6	3.12225	2.67869	29.0057	2.86491e-77	1.55248e-76	165.61
USP9X	2.0726	3.3689	28.9911	3.12985e-77	1.69509e-76	165.521
WDSUB1	2.15255	2.05068	28.9897	3.15606e-77	1.70831e-76	165.513
ARCN1	1.80796	5.78817	28.9854	3.23826e-77	1.75181e-76	165.487
PKN1	2.08479	5.19268	28.9793	3.36098e-77	1.81717e-76	165.45
PTGES3	2.12511	6.17198	28.9783	3.3799e-77	1.82637e-76	165.444
SNRPF	2.29172	3.40466	28.9697	3.56044e-77	1.92284e-76	165.392
KCTD3	2.07605	4.02177	28.9605	3.76422e-77	2.03174e-76	165.336
CIAPIN1	1.79655	3.83913	28.9512	3.98304e-77	2.14864e-76	165.28
NECTIN2	2.81451	5.01369	28.9503	4.00304e-77	2.15821e-76	165.275
POLR2D	1.90185	2.42332	28.9471	4.0818e-77	2.19943e-76	165.255
RHPN2	3.28749	2.68473	28.9452	4.12974e-77	2.22401e-76	165.244
FCF1	2.10605	3.03797	28.9441	4.15692e-77	2.23738e-76	165.237
HGH1	2.00689	3.33207	28.9325	4.4595e-77	2.39889e-76	165.167
EDN1	3.59633	2.11801	28.9321	4.46913e-77	2.40272e-76	165.164
ISG15	5.44231	3.71072	28.9314	4.48962e-77	2.41238e-76	165.16
ZBTB45	2.17883	2.26048	28.9309	4.50119e-77	2.41724e-76	165.157
GLRX5	1.81062	4.12644	28.9248	4.672e-77	2.50756e-76	165.12
COQ5	1.73381	3.49855	28.9222	4.74534e-77	2.54549e-76	165.104
TIMP3	3.68401	5.77883	28.9215	4.76586e-77	2.55507e-76	165.1
ITCH	1.8948	2.70378	28.9212	4.77425e-77	2.55813e-76	165.098
SMNDC1	1.94818	2.80641	28.9017	5.37094e-77	2.87623e-76	164.98
ATF7IP	2.17716	2.36185	28.8991	5.45824e-77	2.92135e-76	164.964
CDC27	1.93977	3.06153	28.8946	5.60919e-77	3.00046e-76	164.937
RBM10	2.04311	4.22172	28.8915	5.71271e-77	3.05413e-76	164.919
SNX17	1.79069	5.19226	28.8905	5.74816e-77	3.07136e-76	164.913
ZNRF2	2.0433	2.12225	28.89	5.76704e-77	3.07973e-76	164.909
REEP4	2.43311	3.31481	28.8838	5.98634e-77	3.19506e-76	164.872
CLCN3	2.1925	3.68217	28.8824	6.03843e-77	3.22106e-76	164.863
SNX3	1.93665	6.15504	28.8592	6.94698e-77	3.70364e-76	164.723
CARMIL1	2.71675	1.89126	28.8487	7.4064e-77	3.94637e-76	164.659
TAGLN2	3.51285	7.58821	28.8468	7.491e-77	3.98922e-76	164.647
SBDS	2.1653	5.48354	28.8455	7.54704e-77	4.01682e-76	164.64
RPL18A	-2.17777	10.0877	-28.8452	7.56394e-77	4.02358e-76	164.638
SUPT16H	1.83971	4.17142	28.8416	7.72873e-77	4.10895e-76	164.616
JAGN1	2.0532	4.486	28.841	7.75743e-77	4.12192e-76	164.612
TARS2	1.93259	3.1273	28.8331	8.14019e-77	4.32289e-76	164.564
NCOA5	2.11159	3.51453	28.8324	8.17212e-77	4.33744e-76	164.56
WSB2	1.87607	4.19363	28.8305	8.26782e-77	4.3858e-76	164.549
CCND1	2.93104	4.27486	28.8302	8.28419e-77	4.39157e-76	164.547
ATXN1L	2.12693	2.47735	28.8301	8.28789e-77	4.39157e-76	164.546
BSG	1.89056	7.34415	28.8273	8.43e-77	4.4644e-76	164.529
RPUSD2	2.4029	1.65132	28.8267	8.45777e-77	4.47662e-76	164.526
HIVEP2	2.4307	1.98334	28.8115	9.2777e-77	4.90789e-76	164.433
NLRX1	1.93377	2.38789	28.8109	9.30847e-77	4.92144e-76	164.43
CAMKK2	1.84599	3.24276	28.8023	9.8109e-77	5.18421e-76	164.377
YY1	1.75283	3.91704	28.7978	1.00802e-76	5.32359e-76	164.35
CDC123	1.96972	4.1011	28.7823	1.10703e-76	5.84324e-76	164.257
RPRD2	2.1838	2.63522	28.7807	1.11843e-76	5.90017e-76	164.246
DTYMK	2.31475	2.91166	28.7761	1.14971e-76	6.06182e-76	164.219
UCP2	4.05369	3.19789	28.7754	1.15496e-76	6.08616e-76	164.214
MTMR3	-2.00849	2.72015	-28.7673	1.21276e-76	6.38718e-76	164.165
TALDO1	2.09508	5.8949	28.7615	1.2563e-76	6.61287e-76	164.13
UBE2D1	2.59868	2.25547	28.7614	1.25716e-76	6.61377e-76	164.129
GABPA	1.99678	2.17175	28.7607	1.26261e-76	6.63875e-76	164.125
ZNF12	1.95724	2.59162	28.7587	1.27751e-76	6.7134e-76	164.113
GTF3A	1.36359	5.59658	28.7581	1.28271e-76	6.73703e-76	164.109
PPP1R26	2.10721	2.84941	28.7579	1.28436e-76	6.74201e-76	164.108
SH3GL1	2.14828	4.52129	28.7451	1.38759e-76	7.27989e-76	164.03
HSDL1	2.01859	2.17987	28.7407	1.42566e-76	7.47554e-76	164.003
C20orf27	2.33857	3.74224	28.736	1.46644e-76	7.68516e-76	163.975
TMEM204	3.53168	3.49069	28.7259	1.55892e-76	8.16534e-76	163.914
AFTPH	1.66185	3.86052	28.7255	1.5628e-76	8.18116e-76	163.911
SAP30	2.97041	2.29691	28.714	1.67595e-76	8.76868e-76	163.841
DCAF1	1.86063	2.51303	28.709	1.7276e-76	9.03401e-76	163.811
KDM5A	2.15273	2.24802	28.7032	1.78951e-76	9.3526e-76	163.776
RNF216	1.84834	2.95159	28.6988	1.83867e-76	9.60431e-76	163.749
TSG101	1.78222	4.64573	28.6956	1.87385e-76	9.78272e-76	163.73
ZNF282	2.00695	3.39254	28.6952	1.8785e-76	9.80164e-76	163.727
PSMC1	-2.19041	4.43196	-28.6921	1.91428e-76	9.98285e-76	163.708
ARV1	1.68291	3.28041	28.6872	1.97204e-76	1.02785e-75	163.679
TGFB1	3.72026	3.52538	28.681	2.04778e-76	1.06674e-75	163.641
EIF2B1	1.48751	4.10066	28.6741	2.13588e-76	1.11203e-75	163.599
PECAM1	3.47888	3.63391	28.6731	2.14914e-76	1.11833e-75	163.592
PDE4A	1.68984	2.81215	28.669	2.20366e-76	1.14607e-75	163.567
TNIP1	2.02775	5.37936	28.6668	2.23352e-76	1.16097e-75	163.554
RBM15B	2.07007	3.2741	28.6658	2.24596e-76	1.1668e-75	163.548
ZMYND11	1.77198	4.13994	28.6544	2.40783e-76	1.25021e-75	163.479
RNF141	1.9119	2.61715	28.6416	2.603e-76	1.35082e-75	163.401
COPS6	1.61431	5.40535	28.6246	2.88693e-76	1.49735e-75	163.297
SNN	3.16248	2.08844	28.6219	2.93464e-76	1.52127e-75	163.281
ACAT1	-1.83012	4.97018	-28.6185	2.995e-76	1.55172e-75	163.26
TPD52L2	2.1518	4.83844	28.6175	3.01392e-76	1.56067e-75	163.254
CNN2	2.53426	5.45735	28.6001	3.34987e-76	1.7337e-75	163.148
KLHL2	2.46227	2.3917	28.5986	3.38097e-76	1.74885e-75	163.139
CD248	4.70686	3.1341	28.5983	3.38714e-76	1.75109e-75	163.137
GRINA	2.13618	6.06693	28.5968	3.41951e-76	1.76687e-75	163.128
LMNA	2.71115	5.8481	28.5905	3.55241e-76	1.83455e-75	163.089
SMARCA5	2.13933	3.62463	28.5875	3.61855e-76	1.86769e-75	163.071
SYNJ2	2.11748	1.89424	28.5852	3.66783e-76	1.89211e-75	163.057
SPG21	1.86503	4.74769	28.5811	3.76162e-76	1.93945e-75	163.032
SMURF2	2.26136	2.24069	28.5741	3.92526e-76	2.02273e-75	162.989
TMCC1	2.01528	2.30201	28.5704	4.01463e-76	2.06767e-75	162.967
GATAD2A	1.97188	3.79224	28.5641	4.17251e-76	2.14782e-75	162.928
TRMT5	2.10804	1.5311	28.5626	4.20949e-76	2.16569e-75	162.92
AHCYL2	2.62727	2.96282	28.5614	4.24149e-76	2.18098e-75	162.912
C14orf119	1.92242	4.1511	28.5564	4.373e-76	2.24739e-75	162.881
TMEM104	2.23524	1.98246	28.5549	4.41244e-76	2.26645e-75	162.872
MAP2K3	2.51916	4.12997	28.5519	4.49325e-76	2.30671e-75	162.854
HSF2	1.95486	1.91905	28.5507	4.52569e-76	2.32212e-75	162.847
ACTN4	2.63254	6.34348	28.5505	4.53228e-76	2.32425e-75	162.846
PRR12	2.18261	2.68002	28.5497	4.55485e-76	2.33457e-75	162.841
SDCBP	2.37713	5.34524	28.5429	4.74603e-76	2.43126e-75	162.799
GPX4	2.31143	6.45007	28.5422	4.76685e-76	2.44062e-75	162.795
CTDSPL2	1.8726	1.9038	28.5381	4.88869e-76	2.50166e-75	162.77
ASB8	1.55188	3.19442	28.5299	5.13932e-76	2.6285e-75	162.72
USP12	2.25737	2.83295	28.5262	5.25605e-76	2.68677e-75	162.697
RCBTB2	2.58301	2.03432	28.5213	5.41427e-76	2.76617e-75	162.668
PTER	2.14849	2.08897	28.5195	5.47594e-76	2.79618e-75	162.656
ZMYND8	2.4942	2.7635	28.5123	5.7223e-76	2.92042e-75	162.612
SLC7A7	3.50508	2.26021	28.5086	5.85162e-76	2.98482e-75	162.59
DOK1	2.50873	2.50397	28.5055	5.96159e-76	3.0393e-75	162.571
ARL1	1.63267	4.46997	28.5003	6.15433e-76	3.13589e-75	162.539
TMEM11	1.80826	3.4288	28.4972	6.27117e-76	3.19372e-75	162.52
TMEM177	2.10257	1.83622	28.4904	6.53856e-76	3.32812e-75	162.479
ZMYM5	2.29638	2.0307	28.4883	6.6207e-76	3.36814e-75	162.466
SEPHS1	1.67573	3.87006	28.4875	6.6562e-76	3.38439e-75	162.461
NDUFB10	1.61119	6.33776	28.4856	6.73309e-76	3.42167e-75	162.449
ZC3H15	1.8024	4.61161	28.4768	7.10473e-76	3.60861e-75	162.396
TMX2	1.62431	5.15898	28.4495	8.39498e-76	4.26169e-75	162.229
SLPI	6.10185	4.87622	28.4439	8.68492e-76	4.40654e-75	162.195
SLC39A6	2.42984	3.46595	28.4417	8.80372e-76	4.46444e-75	162.181
HMGXB3	2.12474	3.47235	28.4171	1.02295e-75	5.18472e-75	162.031
VKORC1	-1.83254	5.37159	-28.4079	1.08218e-75	5.48199e-75	161.974
DHCR7	2.75036	3.02623	28.4063	1.09258e-75	5.53176e-75	161.965
NEK6	2.77854	3.34027	28.4061	1.0939e-75	5.53553e-75	161.964
NIPSNAP1	1.99816	3.78408	28.4036	1.11062e-75	5.61716e-75	161.948
NABP2	1.80391	4.18263	28.401	1.12856e-75	5.70488e-75	161.932
ARFGEF2	1.88564	3.03099	28.3874	1.2266e-75	6.19719e-75	161.849
CBX5	1.99974	2.59648	28.387	1.2292e-75	6.20703e-75	161.847
UTP18	1.90038	3.70801	28.3671	1.38827e-75	7.0066e-75	161.725
CCNY	1.84993	3.87205	28.367	1.38977e-75	7.01045e-75	161.724
SERINC2	3.94214	4.7302	28.3654	1.40346e-75	7.07578e-75	161.714
HDGFL2	1.93842	3.93649	28.3627	1.42672e-75	7.18924e-75	161.698
NUP153	2.20133	2.63906	28.3577	1.47083e-75	7.40762e-75	161.667
TM2D2	2.22639	3.32188	28.3566	1.48054e-75	7.45259e-75	161.661
ZNF627	1.95401	1.96042	28.3544	1.50086e-75	7.5509e-75	161.647
TXNRD1	2.88737	3.27116	28.3504	1.53842e-75	7.73581e-75	161.622
SMAD3	2.39318	3.53295	28.3374	1.66543e-75	8.37004e-75	161.543
COPRS	1.88451	4.49969	28.3297	1.74536e-75	8.76714e-75	161.496
CPTP	2.30878	3.47004	28.3236	1.81183e-75	9.09625e-75	161.458
EHD4	2.21738	3.16008	28.3165	1.89294e-75	9.49847e-75	161.415
SLC2A10	2.01753	3.18358	28.3104	1.96518e-75	9.85579e-75	161.377
TIMP2	3.1333	5.69982	28.3094	1.9771e-75	9.91036e-75	161.371
MTFMT	2.12298	1.57135	28.3044	2.03766e-75	1.02086e-74	161.341
KLF4	3.93376	2.65903	28.2994	2.10127e-75	1.05217e-74	161.31
WASF2	2.47921	4.40517	28.2974	2.12748e-75	1.06474e-74	161.298
DCP2	2.17327	1.61124	28.2967	2.13661e-75	1.06875e-74	161.293
RARG	3.16454	2.7578	28.2902	2.22385e-75	1.11181e-74	161.253
CCDC117	2.23895	2.38024	28.2895	2.23313e-75	1.11586e-74	161.249
RTCB	2.05575	4.82027	28.2847	2.29987e-75	1.14861e-74	161.22
YARS2	2.10526	2.6151	28.2827	2.3279e-75	1.16201e-74	161.208
PPDPF	2.95526	7.36745	28.2496	2.85121e-75	1.42248e-74	161.005
NFYA	2.33976	2.63856	28.2338	3.14191e-75	1.56669e-74	160.907
COX16	-1.71336	3.89261	-28.2291	3.23285e-75	1.6112e-74	160.879
MBOAT1	3.1752	1.91052	28.228	3.2562e-75	1.62199e-74	160.872
PRPS1	1.98016	3.28617	28.2276	3.26348e-75	1.62477e-74	160.869
C1QA	5.09233	4.69402	28.2266	3.28289e-75	1.63358e-74	160.863
CDC23	1.85431	2.68015	28.2192	3.43571e-75	1.70874e-74	160.818
IPO7	2.42198	3.94948	28.2136	3.55525e-75	1.76727e-74	160.784
RPL26L1	1.91436	3.68751	28.2098	3.64092e-75	1.80891e-74	160.76
PTMS	2.57304	6.77567	28.2075	3.69286e-75	1.83377e-74	160.746
AC093323.1	2.45906	1.89554	28.1924	4.0508e-75	2.01047e-74	160.653
VASN	3.45143	2.81306	28.1883	4.15417e-75	2.0607e-74	160.628
TBC1D22B	2.23366	2.30376	28.1588	4.97927e-75	2.46872e-74	160.446
VIPAS39	1.97468	2.88212	28.1569	5.03738e-75	2.49623e-74	160.435
CSRNP2	2.1587	2.55324	28.154	5.12762e-75	2.53963e-74	160.417
CD14	4.36919	3.76151	28.1477	5.32981e-75	2.63841e-74	160.378
RPP25L	2.3148	3.79367	28.1464	5.37257e-75	2.6582e-74	160.37
PSMA7	2.09321	6.41805	28.1369	5.69641e-75	2.81697e-74	160.312
CUL4B	1.8141	3.39186	28.1302	5.93466e-75	2.93327e-74	160.271
LATS1	2.17321	1.75998	28.1298	5.94911e-75	2.93889e-74	160.268
HCFC1R1	2.5559	4.91541	28.1263	6.08018e-75	3.00209e-74	160.247
DERA	2.13042	3.59954	28.1164	6.45879e-75	3.18738e-74	160.186
STAM	1.96226	2.60508	28.1111	6.67437e-75	3.29207e-74	160.153
CDS2	2.08703	2.33971	28.0927	7.47132e-75	3.68326e-74	160.04
GLYR1	1.75026	4.51155	28.0744	8.36488e-75	4.12164e-74	159.927
F11R	2.44928	4.68469	28.0623	9.01103e-75	4.43774e-74	159.853
MAP3K7	1.89839	2.72233	28.061	9.08406e-75	4.4714e-74	159.845
CHMP2A	1.886	6.12167	28.0531	9.53459e-75	4.69074e-74	159.796
CASP10	2.47301	1.80815	28.0521	9.59436e-75	4.71772e-74	159.79
ATXN7L3	2.08878	3.81883	28.0511	9.65093e-75	4.74309e-74	159.784
HIPK1	2.02099	3.21968	28.0499	9.72242e-75	4.77578e-74	159.777
RPRD1B	1.88385	2.98877	28.049	9.77814e-75	4.80068e-74	159.771
CNPY4	3.01881	1.85307	28.048	9.84143e-75	4.82927e-74	159.764
GNG11	3.39653	2.52396	28.0468	9.91355e-75	4.86217e-74	159.757
TMEM51	1.92745	4.55821	28.0346	1.0687e-74	5.23884e-74	159.682
LPIN2	2.87704	2.95992	28.0327	1.0812e-74	5.29738e-74	159.67
WDR27	-2.66073	3.17723	-28.0291	1.10542e-74	5.41329e-74	159.648
RAB11FIP2	1.8916	1.62294	28.0258	1.12806e-74	5.52133e-74	159.628
NAA30	1.90248	1.89765	28.0209	1.16255e-74	5.68723e-74	159.598
P3H4	2.08033	3.34861	28.0185	1.18008e-74	5.77001e-74	159.583
TMEM126A	1.66116	4.26412	28.0139	1.21413e-74	5.93345e-74	159.554
PHF2	1.91824	3.4572	28.0081	1.25763e-74	6.14291e-74	159.519
BICRAL	2.20984	1.84645	27.9952	1.36218e-74	6.65021e-74	159.439
KIF13B	2.60425	2.70766	27.9945	1.36794e-74	6.67493e-74	159.435
NAPG	1.98099	2.91472	27.9936	1.37555e-74	6.70861e-74	159.429
SYDE1	2.95609	1.96273	27.9884	1.42023e-74	6.92297e-74	159.397
PPP1R18	3.59273	3.6084	27.9866	1.43619e-74	6.9972e-74	159.386
SZRD1	2.10628	4.30306	27.9864	1.43765e-74	7.00077e-74	159.385
TMEM14A	2.33319	4.397	27.9828	1.47018e-74	7.15552e-74	159.363
SENP5	1.81779	2.48384	27.98	1.49631e-74	7.27898e-74	159.345
PLAAT4	5.19678	3.41346	27.9779	1.51512e-74	7.36673e-74	159.333
DDX39B	-2.54074	6.78985	-27.9773	1.52142e-74	7.39364e-74	159.328
RGS19	3.20878	2.37074	27.9751	1.542e-74	7.48983e-74	159.315
EVI5L	2.12738	1.81992	27.969	1.60073e-74	7.77115e-74	159.278
PDIK1L	2.07757	1.51333	27.9614	1.67731e-74	8.13881e-74	159.231
LAD1	2.94894	5.21161	27.9607	1.68533e-74	8.17356e-74	159.226
TMEM263	1.99043	3.67113	27.9546	1.74987e-74	8.48223e-74	159.188
CTNNBL1	2.03656	3.69038	27.9514	1.78436e-74	8.64508e-74	159.169
LLGL1	2.42244	1.83915	27.9481	1.82151e-74	8.82058e-74	159.148
COG4	2.18372	3.78021	27.9414	1.89732e-74	9.18301e-74	159.107
MLLT1	1.96076	4.04743	27.9371	1.94831e-74	9.42505e-74	159.081
KCTD17	3.313	1.89967	27.932	2.01173e-74	9.72692e-74	159.049
ATP1B3	2.87654	4.67398	27.9208	2.15539e-74	1.04163e-73	158.98
PPL	3.53132	3.0048	27.9075	2.33994e-74	1.13024e-73	158.897
BANF1	1.95994	6.15665	27.8978	2.48328e-74	1.19887e-73	158.838
LOXL1	3.32176	2.95145	27.8956	2.51757e-74	1.21481e-73	158.824
TMEM187	2.01346	2.88065	27.8937	2.54724e-74	1.22851e-73	158.813
GIMAP4	3.52013	2.50787	27.8917	2.57997e-74	1.24367e-73	158.8
NIPSNAP3A	2.1227	3.01053	27.8899	2.60754e-74	1.25632e-73	158.789
RRM2B	2.65417	2.18943	27.8876	2.64577e-74	1.2741e-73	158.775
PDP1	2.9185	2.22204	27.8808	2.75938e-74	1.32814e-73	158.732
YRDC	2.05379	2.90862	27.8794	2.78292e-74	1.3388e-73	158.724
KCTD2	2.13619	2.83584	27.8706	2.93904e-74	1.4132e-73	158.669
CLIP2	2.26549	3.3351	27.8667	3.01031e-74	1.44674e-73	158.645
AKAP8	1.65873	3.48192	27.8577	3.1819e-74	1.52843e-73	158.59
ELMOD2	1.64538	2.42135	27.854	3.25534e-74	1.56292e-73	158.567
SIGMAR1	1.80147	4.79694	27.841	3.52871e-74	1.69332e-73	158.486
PRPF40B	-2.38503	3.0757	-27.8336	3.69373e-74	1.77162e-73	158.44
TGFBR2	2.70964	4.69417	27.8298	3.78002e-74	1.8121e-73	158.417
DHX33	1.79235	1.97481	27.8286	3.80911e-74	1.82513e-73	158.41
PROS1	3.63525	2.04724	27.8284	3.81387e-74	1.82649e-73	158.408
GIPC1	2.60518	4.88193	27.8162	4.11192e-74	1.96824e-73	158.333
GIT1	1.93281	3.80174	27.8146	4.15392e-74	1.98736e-73	158.323
[truncated: 4,042 more rows]

## Sheet: Data3_candidate_genes
Supplementary Data 3: Vascular invasion-associated candidate genes retained for downstream analyses.
gene
PLA2G12A
ELP1
DMXL2
RPL7
GOSR2
SMAD2
LARS1
MRPS33
SYNE2
GMNN
VPS51
LARGE2
KHK
MYO19
GMPPB
GATA4
FAAP20
GET1
RALGAPA1
TXNL4A
CRELD2
CXXC1
GFI1
MAPK8IP1
DYM
UBR4
MICAL3
DDX11
NOMO1
CCDC85C
NPY1R
APLP1
DES
PEG10
FASN
RAB11FIP1
CAD
AGBL5
ADGRL1
DLG5
SDF2L1
PLD3
SLC20A2
ZCWPW1
SUCO
IPO9
KLK11
PAK4
RFC4
DNAJC9
TMX3
PSKH1
ENAH
GSPT1
ARSD
TMEM144
MRPL11
ECPAS
ACTL6A
CFL2
BCL9L
LRWD1
MFAP3
SP3
GPI
GTF3C5
PDLIM3
ABCC5
NLK
RPAP1
THRA
PLEKHS1
ALPK3
BCAM
SLC35E1
SRD5A3
PTPDC1
LRRC59
PEX26
CDK5RAP2
TCOF1
NOP9
VTCN1
HGSNAT
HEXB
PIGA
EIF5B
NAF1
FBL
VAC14
COL18A1
FAM107B
AP5S1
KPNA1
TMEM254
SYMPK
SMYD2
DNPH1
ACP2
PIAS3
MTFR1
SEC61A1
TRMO
CAND1
ENTPD4
PIGV
APEH
AEN
FUBP3
ZBTB40
PHKA1
PARVB
TOM1L2
B4GALT3
UTP4
NUDT12
GIPC2
PEX5
CCT5
NUP35
TAGLN
PTAR1
ZNF688
VPS35L
DDX52
PRMT1
FIS1
GAREM1
MRPS7
AKR1C2
PRKCSH
MXD4
DVL2
USP22
ARHGDIA
R3HCC1
MFSD9
PPP1R1B
NAA38
HMGCS1
RAB5C
C2CD3
PLP2
URM1
NXN
UQCRC2
KLHL22
IARS1
TAF15
ERCC2
FASTKD2
NSUN5
HNRNPA3
ATP6V0D1
CWC25
NEK4
SURF1
PIGO
CIC
ACTR10
CSRP1
SIAE
GOLT1A
CKB
NAA80
APBB1
TUBGCP3
SLC48A1
PSMA3
BAIAP3
RANBP10
SUMO2

## Sheet: Data4_angio_nonvascular
Supplementary Data 4: Angiogenesis-related genes differentially expressed in vascular invasion-negative PDAC tissues compared with normal pancreas.
Gene	logFC_nonvascular	P.Value_nonvascular	FDR_nonvascular	Regulation_nonvascular	Angiogenesis_annotation	logFC_invasion_positive	FDR_invasion_positive	Altered_in_invasion_positive	Regulation_in_invasion_positive
TNFRSF21	5.22999	6.45488e-102	1.61102e-100	Up	MSigDB HALLMARK_ANGIOGENESIS	5.30635	9.18043e-127	Yes	Up
COL3A1	7.14908	3.7765e-101	8.84794e-100	Up	MSigDB HALLMARK_ANGIOGENESIS	7.22339	2.28331e-117	Yes	Up
APP	2.55651	5.77549e-90	5.96842e-89	Up	MSigDB HALLMARK_ANGIOGENESIS	2.6744	3.75142e-106	Yes	Up
ITGAV	3.30716	6.74399e-90	6.91693e-89	Up	MSigDB HALLMARK_ANGIOGENESIS	3.6217	1.44918e-108	Yes	Up
LUM	5.29368	8.87601e-81	5.593e-80	Up	MSigDB HALLMARK_ANGIOGENESIS	5.11599	7.69038e-92	Yes	Up
JAG1	2.3278	6.54047e-78	3.63702e-77	Up	MSigDB HALLMARK_ANGIOGENESIS	2.32831	4.81962e-77	Yes	Up
FSTL1	4.21026	8.0855e-78	4.47276e-77	Up	MSigDB HALLMARK_ANGIOGENESIS	4.23497	1.21003e-92	Yes	Up
THBD	3.72998	5.76629e-74	2.74638e-73	Up	MSigDB HALLMARK_ANGIOGENESIS	3.60081	2.21219e-87	Yes	Up
TIMP1	5.14584	5.35582e-72	2.38122e-71	Up	MSigDB HALLMARK_ANGIOGENESIS	4.92673	1.908e-94	Yes	Up
SLCO2A1	2.13432	6.78227e-47	1.53375e-46	Up	MSigDB HALLMARK_ANGIOGENESIS	2.1618	8.1082e-53	Yes	Up
FGFR1	-1.81469	1.40496e-46	3.15778e-46	Down	MSigDB HALLMARK_ANGIOGENESIS	-1.7293	9.15353e-54	Yes	Down
NRP1	1.72334	1.1029e-42	2.29387e-42	Up	MSigDB HALLMARK_ANGIOGENESIS	1.72449	3.29486e-44	Yes	Up
CCND2	1.2759	5.63133e-26	8.85506e-26	Up	MSigDB HALLMARK_ANGIOGENESIS	1.21415	2.84516e-28	Yes	Up
SPP1	3.02315	1.67064e-25	2.6107e-25	Up	MSigDB HALLMARK_ANGIOGENESIS	3.29158	4.87715e-37	Yes	Up

## Sheet: Data5_multivariable_Cox
Supplementary Data 5: Multivariable Cox regression analysis of the three-gene risk score and available clinicopathological variables in TCGA-PAAD.
Variable	HR	Lower_95_CI	Upper_95_CI	P_value
Three-gene risk score	2.727	1.659	4.481	7.58e-05
Age	1.015	0.994	1.035	0.165
Male vs female	0.837	0.555	1.261	0.395
Stage II-IV vs Stage I	1.399	0.641	3.055	0.399
